# Supplementary material for: Social comfort and attractiveness perception: impact of prosthetics, physical disability and comfort distance on interpersonal interactions
Source: Evol Hum Sci. 2025 Feb 14;7:e7. doi: 10.1017/ehs.2025.5 (PMC11949636; doi:10.1017/ehs.2025.5)
Supplement: Pazhoohi et al. supplementary material [file S2513843X25000052sup001.csv]

ID	Sex	PathogenDisgust	Group	Distance	Comfortable	Attractiveness
1	Male	3.857142857	Prosthetic	100	6	6
2	Male	4.428571429	Prosthetic	100	7	6
3	Male	3.571428571	Prosthetic	100	6	5
4	Male	3.142857143	Prosthetic	100	7	6
5	Female	3.285714286	Prosthetic	100	7	4
6	Male	4.428571429	Prosthetic	100	7	7
7	Female	4.142857143	Prosthetic	100	2	1
8	Male	4.285714286	Prosthetic	100	4	4
9	Male	2.857142857	Prosthetic	100	7	7
10	Female	4.571428571	Prosthetic	100	7	6
11	Female	3.857142857	Prosthetic	100	1	1
12	Male	4.428571429	Prosthetic	100	7	6
13	Female	6	Prosthetic	100	7	5
14	Male	6	Prosthetic	100	7	7
15	Female	2.857142857	Prosthetic	100	7	7
16	Male	1.428571429	Prosthetic	100	6	5
17	Female	2.857142857	Prosthetic	100	7	5
18	Female	3.857142857	Prosthetic	100	7	5
19	Male	4.571428571	Prosthetic	100	7	7
20	Male	3.571428571	Prosthetic	100	5	4
21	Male	3.714285714	Prosthetic	100	7	6
22	Female	4.428571429	Prosthetic	100	7	6
23	Male	5.285714286	Prosthetic	100	6	6
24	Female	3.142857143	Prosthetic	100	7	7
25	Male	4.714285714	Prosthetic	100	6	7
26	Male	3.571428571	Prosthetic	100	1	2
27	Male	4.571428571	Prosthetic	100	6	6
28	Female	4.857142857	Prosthetic	100	4	5
29	Female	3.571428571	Prosthetic	100	7	7
30	Male	3.142857143	Prosthetic	100	7	7
31	Male	1.714285714	Prosthetic	100	7	4
32	Female	4.142857143	Prosthetic	100	5	4
33	Male	4	Prosthetic	100	7	4
34	Male	3.428571429	Prosthetic	100	7	7
35	Female	5.285714286	Prosthetic	100	6	5
36	Male	5	Prosthetic	100	5	5
37	Male	3.571428571	Prosthetic	100	6	4
38	Female	4	Prosthetic	100	7	7
39	Female	4.285714286	Prosthetic	100	7	7
40	Female	4	Prosthetic	100	4	4
41	Male	3.857142857	Prosthetic	100	6	6
42	Female	3.857142857	Prosthetic	100	7	5
43	Female	4.571428571	Prosthetic	100	7	7
44	Female	5.142857143	Prosthetic	100	3	4
45	Male	4.571428571	Prosthetic	100	6	6
46	Male	2.714285714	Prosthetic	100	5	3
47	Male	2	Prosthetic	100	4	5
48	Male	3.571428571	Prosthetic	100	5	5
49	Female	5.142857143	Prosthetic	100	6	5
50	Male	2.571428571	Prosthetic	100	6	6
51	Male	4.714285714	Prosthetic	100	3	6
52	Male	5.714285714	Prosthetic	100	7	2
53	Male	4.571428571	Prosthetic	100	7	2
54	Male	3.428571429	Prosthetic	100	6	6
55	Male	3.285714286	Prosthetic	100	6	2
56	Male	4.571428571	Prosthetic	100	6	5
57	Female	2.428571429	Prosthetic	100	7	1
58	Female	4.285714286	Prosthetic	100	7	5
59	Male	3.571428571	Prosthetic	100	7	6
60	Male	5.285714286	Prosthetic	100	5	5
61	Female	4.142857143	Prosthetic	100	6	5
62	Male	3.857142857	Prosthetic	100	4	5
63	Male	5.142857143	Prosthetic	100	7	5
64	Male	4.285714286	Prosthetic	100	3	4
65	Male	4.428571429	Prosthetic	100	6	5
66	Male	5.428571429	Prosthetic	100	5	5
67	Female	3.857142857	Prosthetic	100	7	7
68	Female	4.285714286	Prosthetic	100	5	5
69	Male	4.714285714	Prosthetic	100	7	7
70	Male	3.571428571	Prosthetic	100	7	4
71	Male	4.857142857	Prosthetic	100	7	7
72	Male	4.142857143	Prosthetic	100	4	4
73	Male	2.142857143	Prosthetic	100	7	7
74	Male	4.428571429	Prosthetic	100	6	6
75	Female	3.857142857	Prosthetic	100	7	4
76	Female	2.571428571	Prosthetic	100	7	7
77	Female	5.571428571	Prosthetic	100	6	6
78	Female	2.857142857	Prosthetic	100	7	6
79	Male	3.142857143	Prosthetic	100	7	6
80	Male	4.857142857	Prosthetic	100	5	6
81	Female	4.714285714	Prosthetic	100	6	4
82	Male	4.857142857	Prosthetic	100	7	4
83	Male	4.285714286	Prosthetic	100	5	5
84	Male	2.857142857	Prosthetic	100	7	4
85	Male	3.571428571	Prosthetic	100	6	6
86	Male	4.285714286	Prosthetic	100	7	7
87	Female	3.571428571	Prosthetic	100	4	1
88	Female	6	Prosthetic	100	2	2
89	Female	4.857142857	Prosthetic	100	2	4
90	Female	3.857142857	Prosthetic	100	7	6
91	Female	4.571428571	Prosthetic	100	7	6
92	Male	3.857142857	Prosthetic	100	7	6
93	Male	2.857142857	Prosthetic	100	7	7
94	Male	4	Prosthetic	100	7	6
95	Female	1.857142857	Prosthetic	100	4	4
96	Male	4.857142857	Prosthetic	100	5	5
97	Female	3.142857143	Prosthetic	100	7	5
98	Female	4.571428571	Prosthetic	100	6	5
99	Male	4.142857143	Prosthetic	100	7	7
100	Female	4	Prosthetic	100	7	6
101	Male	5.428571429	Prosthetic	100	6	5
102	Male	3.142857143	Prosthetic	100	6	3
103	Male	3.142857143	Prosthetic	100	6	5
104	Female	5.142857143	Prosthetic	100	6	6
105	Male	4	Prosthetic	100	3	5
106	Female	5.428571429	Prosthetic	100	4	5
107	Female	5.857142857	Prosthetic	100	5	4
108	Female	5.285714286	Prosthetic	100	7	7
109	Female	5.142857143	Prosthetic	100	7	6
110	Male	1.857142857	Prosthetic	100	7	5
111	Male	4.714285714	Prosthetic	100	7	7
112	Female	3.857142857	Prosthetic	100	7	6
113	Female	3.857142857	Prosthetic	100	7	4
114	Male	3.857142857	Prosthetic	100	5	4
115	Male	5.428571429	Prosthetic	100	7	7
116	Male	4.571428571	Prosthetic	100	7	6
117	Male	5.142857143	Prosthetic	100	6	6
118	Male	5	Prosthetic	100	5	5
119	Male	5.142857143	Prosthetic	100	7	6
120	Female	5.142857143	Prosthetic	100	7	4
1	Male	3.857142857	Prosthetic	110	7	7
2	Male	4.428571429	Prosthetic	110	7	6
3	Male	3.571428571	Prosthetic	110	6	5
4	Male	3.142857143	Prosthetic	110	7	6
5	Female	3.285714286	Prosthetic	110	7	4
6	Male	4.428571429	Prosthetic	110	7	7
7	Female	4.142857143	Prosthetic	110	2	1
8	Male	4.285714286	Prosthetic	110	6	4
9	Male	2.857142857	Prosthetic	110	7	7
10	Female	4.571428571	Prosthetic	110	7	6
11	Female	3.857142857	Prosthetic	110	1	1
12	Male	4.428571429	Prosthetic	110	7	6
13	Female	6	Prosthetic	110	7	5
14	Male	6	Prosthetic	110	7	7
15	Female	2.857142857	Prosthetic	110	7	7
16	Male	1.428571429	Prosthetic	110	6	5
17	Female	2.857142857	Prosthetic	110	7	5
18	Female	3.857142857	Prosthetic	110	7	5
19	Male	4.571428571	Prosthetic	110	7	7
20	Male	3.571428571	Prosthetic	110	5	4
21	Male	3.714285714	Prosthetic	110	7	6
22	Female	4.428571429	Prosthetic	110	7	6
23	Male	5.285714286	Prosthetic	110	6	6
24	Female	3.142857143	Prosthetic	110	7	7
25	Male	4.714285714	Prosthetic	110	7	7
26	Male	3.571428571	Prosthetic	110	1	2
27	Male	4.571428571	Prosthetic	110	6	6
28	Female	4.857142857	Prosthetic	110	4	5
29	Female	3.571428571	Prosthetic	110	7	7
30	Male	3.142857143	Prosthetic	110	7	7
31	Male	1.714285714	Prosthetic	110	7	4
32	Female	4.142857143	Prosthetic	110	5	4
33	Male	4	Prosthetic	110	7	4
34	Male	3.428571429	Prosthetic	110	7	7
35	Female	5.285714286	Prosthetic	110	6	5
36	Male	5	Prosthetic	110	6	6
37	Male	3.571428571	Prosthetic	110	6	4
38	Female	4	Prosthetic	110	7	7
39	Female	4.285714286	Prosthetic	110	7	7
40	Female	4	Prosthetic	110	4	4
41	Male	3.857142857	Prosthetic	110	7	6
42	Female	3.857142857	Prosthetic	110	7	5
43	Female	4.571428571	Prosthetic	110	7	7
44	Female	5.142857143	Prosthetic	110	3	4
45	Male	4.571428571	Prosthetic	110	6	6
46	Male	2.714285714	Prosthetic	110	5	3
47	Male	2	Prosthetic	110	4	4
48	Male	3.571428571	Prosthetic	110	5	5
49	Female	5.142857143	Prosthetic	110	7	5
50	Male	2.571428571	Prosthetic	110	2	3
51	Male	4.714285714	Prosthetic	110	3	6
52	Male	5.714285714	Prosthetic	110	7	2
53	Male	4.571428571	Prosthetic	110	7	2
54	Male	3.428571429	Prosthetic	110	6	6
55	Male	3.285714286	Prosthetic	110	6	3
56	Male	4.571428571	Prosthetic	110	5	6
57	Female	2.428571429	Prosthetic	110	7	1
58	Female	4.285714286	Prosthetic	110	7	6
59	Male	3.571428571	Prosthetic	110	7	6
60	Male	5.285714286	Prosthetic	110	6	6
61	Female	4.142857143	Prosthetic	110	6	5
62	Male	3.857142857	Prosthetic	110	4	5
63	Male	5.142857143	Prosthetic	110	7	5
64	Male	4.285714286	Prosthetic	110	3	3
65	Male	4.428571429	Prosthetic	110	7	6
66	Male	5.428571429	Prosthetic	110	5	5
67	Female	3.857142857	Prosthetic	110	7	7
68	Female	4.285714286	Prosthetic	110	5	5
69	Male	4.714285714	Prosthetic	110	7	7
70	Male	3.571428571	Prosthetic	110	7	4
71	Male	4.857142857	Prosthetic	110	7	7
72	Male	4.142857143	Prosthetic	110	4	4
73	Male	2.142857143	Prosthetic	110	7	7
74	Male	4.428571429	Prosthetic	110	6	6
75	Female	3.857142857	Prosthetic	110	6	4
76	Female	2.571428571	Prosthetic	110	7	7
77	Female	5.571428571	Prosthetic	110	6	6
78	Female	2.857142857	Prosthetic	110	7	6
79	Male	3.142857143	Prosthetic	110	7	6
80	Male	4.857142857	Prosthetic	110	6	6
81	Female	4.714285714	Prosthetic	110	6	4
82	Male	4.857142857	Prosthetic	110	7	4
83	Male	4.285714286	Prosthetic	110	5	5
84	Male	2.857142857	Prosthetic	110	7	4
85	Male	3.571428571	Prosthetic	110	6	6
86	Male	4.285714286	Prosthetic	110	7	7
87	Female	3.571428571	Prosthetic	110	4	1
88	Female	6	Prosthetic	110	2	2
89	Female	4.857142857	Prosthetic	110	2	3
90	Female	3.857142857	Prosthetic	110	7	6
91	Female	4.571428571	Prosthetic	110	7	6
92	Male	3.857142857	Prosthetic	110	7	6
93	Male	2.857142857	Prosthetic	110	7	7
94	Male	4	Prosthetic	110	7	6
95	Female	1.857142857	Prosthetic	110	4	4
96	Male	4.857142857	Prosthetic	110	5	5
97	Female	3.142857143	Prosthetic	110	7	5
98	Female	4.571428571	Prosthetic	110	6	5
99	Male	4.142857143	Prosthetic	110	7	7
100	Female	4	Prosthetic	110	7	6
101	Male	5.428571429	Prosthetic	110	6	6
102	Male	3.142857143	Prosthetic	110	6	3
103	Male	3.142857143	Prosthetic	110	5	5
104	Female	5.142857143	Prosthetic	110	6	6
105	Male	4	Prosthetic	110	3	5
106	Female	5.428571429	Prosthetic	110	3	5
107	Female	5.857142857	Prosthetic	110	5	4
108	Female	5.285714286	Prosthetic	110	7	7
109	Female	5.142857143	Prosthetic	110	7	6
110	Male	1.857142857	Prosthetic	110	7	5
111	Male	4.714285714	Prosthetic	110	7	7
112	Female	3.857142857	Prosthetic	110	7	6
113	Female	3.857142857	Prosthetic	110	7	4
114	Male	3.857142857	Prosthetic	110	3	4
115	Male	5.428571429	Prosthetic	110	6	7
116	Male	4.571428571	Prosthetic	110	7	6
117	Male	5.142857143	Prosthetic	110	4	6
118	Male	5	Prosthetic	110	4	6
119	Male	5.142857143	Prosthetic	110	7	6
120	Female	5.142857143	Prosthetic	110	7	4
1	Male	3.857142857	Prosthetic	120	6	6
2	Male	4.428571429	Prosthetic	120	7	6
3	Male	3.571428571	Prosthetic	120	7	6
4	Male	3.142857143	Prosthetic	120	7	6
5	Female	3.285714286	Prosthetic	120	7	4
6	Male	4.428571429	Prosthetic	120	7	7
7	Female	4.142857143	Prosthetic	120	2	1
8	Male	4.285714286	Prosthetic	120	6	4
9	Male	2.857142857	Prosthetic	120	7	7
10	Female	4.571428571	Prosthetic	120	7	7
11	Female	3.857142857	Prosthetic	120	1	1
12	Male	4.428571429	Prosthetic	120	7	6
13	Female	6	Prosthetic	120	7	4
14	Male	6	Prosthetic	120	7	7
15	Female	2.857142857	Prosthetic	120	7	7
16	Male	1.428571429	Prosthetic	120	6	6
17	Female	2.857142857	Prosthetic	120	7	5
18	Female	3.857142857	Prosthetic	120	7	7
19	Male	4.571428571	Prosthetic	120	7	7
20	Male	3.571428571	Prosthetic	120	5	4
21	Male	3.714285714	Prosthetic	120	7	6
22	Female	4.428571429	Prosthetic	120	7	6
23	Male	5.285714286	Prosthetic	120	6	6
24	Female	3.142857143	Prosthetic	120	7	7
25	Male	4.714285714	Prosthetic	120	7	7
26	Male	3.571428571	Prosthetic	120	1	4
27	Male	4.571428571	Prosthetic	120	5	5
28	Female	4.857142857	Prosthetic	120	4	5
29	Female	3.571428571	Prosthetic	120	7	7
30	Male	3.142857143	Prosthetic	120	7	7
31	Male	1.714285714	Prosthetic	120	7	4
32	Female	4.142857143	Prosthetic	120	2	4
33	Male	4	Prosthetic	120	7	4
34	Male	3.428571429	Prosthetic	120	7	7
35	Female	5.285714286	Prosthetic	120	6	6
36	Male	5	Prosthetic	120	6	7
37	Male	3.571428571	Prosthetic	120	7	4
38	Female	4	Prosthetic	120	7	7
39	Female	4.285714286	Prosthetic	120	7	7
40	Female	4	Prosthetic	120	4	3
41	Male	3.857142857	Prosthetic	120	7	5
42	Female	3.857142857	Prosthetic	120	7	6
43	Female	4.571428571	Prosthetic	120	7	7
44	Female	5.142857143	Prosthetic	120	3	4
45	Male	4.571428571	Prosthetic	120	6	6
46	Male	2.714285714	Prosthetic	120	4	2
47	Male	2	Prosthetic	120	4	5
48	Male	3.571428571	Prosthetic	120	5	5
49	Female	5.142857143	Prosthetic	120	7	5
50	Male	2.571428571	Prosthetic	120	4	5
51	Male	4.714285714	Prosthetic	120	3	6
52	Male	5.714285714	Prosthetic	120	7	2
53	Male	4.571428571	Prosthetic	120	7	3
54	Male	3.428571429	Prosthetic	120	6	6
55	Male	3.285714286	Prosthetic	120	5	3
56	Male	4.571428571	Prosthetic	120	6	6
57	Female	2.428571429	Prosthetic	120	7	1
58	Female	4.285714286	Prosthetic	120	7	6
59	Male	3.571428571	Prosthetic	120	7	6
60	Male	5.285714286	Prosthetic	120	6	6
61	Female	4.142857143	Prosthetic	120	6	5
62	Male	3.857142857	Prosthetic	120	5	5
63	Male	5.142857143	Prosthetic	120	7	5
64	Male	4.285714286	Prosthetic	120	3	3
65	Male	4.428571429	Prosthetic	120	5	5
66	Male	5.428571429	Prosthetic	120	5	5
67	Female	3.857142857	Prosthetic	120	7	7
68	Female	4.285714286	Prosthetic	120	6	5
69	Male	4.714285714	Prosthetic	120	7	7
70	Male	3.571428571	Prosthetic	120	7	4
71	Male	4.857142857	Prosthetic	120	7	7
72	Male	4.142857143	Prosthetic	120	7	4
73	Male	2.142857143	Prosthetic	120	7	7
74	Male	4.428571429	Prosthetic	120	6	6
75	Female	3.857142857	Prosthetic	120	6	4
76	Female	2.571428571	Prosthetic	120	7	7
77	Female	5.571428571	Prosthetic	120	6	6
78	Female	2.857142857	Prosthetic	120	7	6
79	Male	3.142857143	Prosthetic	120	7	6
80	Male	4.857142857	Prosthetic	120	3	3
81	Female	4.714285714	Prosthetic	120	7	4
82	Male	4.857142857	Prosthetic	120	7	4
83	Male	4.285714286	Prosthetic	120	6	6
84	Male	2.857142857	Prosthetic	120	7	4
85	Male	3.571428571	Prosthetic	120	6	7
86	Male	4.285714286	Prosthetic	120	7	7
87	Female	3.571428571	Prosthetic	120	4	1
88	Female	6	Prosthetic	120	3	4
89	Female	4.857142857	Prosthetic	120	3	4
90	Female	3.857142857	Prosthetic	120	7	6
91	Female	4.571428571	Prosthetic	120	7	6
92	Male	3.857142857	Prosthetic	120	7	6
93	Male	2.857142857	Prosthetic	120	7	7
94	Male	4	Prosthetic	120	7	7
95	Female	1.857142857	Prosthetic	120	4	4
96	Male	4.857142857	Prosthetic	120	5	4
97	Female	3.142857143	Prosthetic	120	7	5
98	Female	4.571428571	Prosthetic	120	6	6
99	Male	4.142857143	Prosthetic	120	7	7
100	Female	4	Prosthetic	120	6	6
101	Male	5.428571429	Prosthetic	120	7	6
102	Male	3.142857143	Prosthetic	120	6	3
103	Male	3.142857143	Prosthetic	120	5	4
104	Female	5.142857143	Prosthetic	120	6	6
105	Male	4	Prosthetic	120	3	5
106	Female	5.428571429	Prosthetic	120	3	5
107	Female	5.857142857	Prosthetic	120	5	4
108	Female	5.285714286	Prosthetic	120	7	7
109	Female	5.142857143	Prosthetic	120	7	6
110	Male	1.857142857	Prosthetic	120	6	5
111	Male	4.714285714	Prosthetic	120	7	7
112	Female	3.857142857	Prosthetic	120	7	6
113	Female	3.857142857	Prosthetic	120	1	4
114	Male	3.857142857	Prosthetic	120	5	4
115	Male	5.428571429	Prosthetic	120	6	7
116	Male	4.571428571	Prosthetic	120	7	6
117	Male	5.142857143	Prosthetic	120	5	5
118	Male	5	Prosthetic	120	5	5
119	Male	5.142857143	Prosthetic	120	7	6
120	Female	5.142857143	Prosthetic	120	6	4
1	Male	3.857142857	Prosthetic	130	7	7
2	Male	4.428571429	Prosthetic	130	7	6
3	Male	3.571428571	Prosthetic	130	6	5
4	Male	3.142857143	Prosthetic	130	7	6
5	Female	3.285714286	Prosthetic	130	7	4
6	Male	4.428571429	Prosthetic	130	7	7
7	Female	4.142857143	Prosthetic	130	2	1
8	Male	4.285714286	Prosthetic	130	6	4
9	Male	2.857142857	Prosthetic	130	7	7
10	Female	4.571428571	Prosthetic	130	7	7
11	Female	3.857142857	Prosthetic	130	1	1
12	Male	4.428571429	Prosthetic	130	7	6
13	Female	6	Prosthetic	130	7	5
14	Male	6	Prosthetic	130	7	7
15	Female	2.857142857	Prosthetic	130	7	7
16	Male	1.428571429	Prosthetic	130	6	5
17	Female	2.857142857	Prosthetic	130	7	5
18	Female	3.857142857	Prosthetic	130	7	5
19	Male	4.571428571	Prosthetic	130	7	7
20	Male	3.571428571	Prosthetic	130	6	4
21	Male	3.714285714	Prosthetic	130	7	6
22	Female	4.428571429	Prosthetic	130	7	6
23	Male	5.285714286	Prosthetic	130	6	6
24	Female	3.142857143	Prosthetic	130	7	7
25	Male	4.714285714	Prosthetic	130	7	7
26	Male	3.571428571	Prosthetic	130	1	2
27	Male	4.571428571	Prosthetic	130	6	6
28	Female	4.857142857	Prosthetic	130	4	5
29	Female	3.571428571	Prosthetic	130	7	7
30	Male	3.142857143	Prosthetic	130	7	7
31	Male	1.714285714	Prosthetic	130	7	4
32	Female	4.142857143	Prosthetic	130	6	4
33	Male	4	Prosthetic	130	7	4
34	Male	3.428571429	Prosthetic	130	7	7
35	Female	5.285714286	Prosthetic	130	6	5
36	Male	5	Prosthetic	130	6	6
37	Male	3.571428571	Prosthetic	130	6	4
38	Female	4	Prosthetic	130	7	7
39	Female	4.285714286	Prosthetic	130	7	7
40	Female	4	Prosthetic	130	4	4
41	Male	3.857142857	Prosthetic	130	7	6
42	Female	3.857142857	Prosthetic	130	7	6
43	Female	4.571428571	Prosthetic	130	7	7
44	Female	5.142857143	Prosthetic	130	3	4
45	Male	4.571428571	Prosthetic	130	6	6
46	Male	2.714285714	Prosthetic	130	5	3
47	Male	2	Prosthetic	130	4	5
48	Male	3.571428571	Prosthetic	130	5	5
49	Female	5.142857143	Prosthetic	130	7	5
50	Male	2.571428571	Prosthetic	130	5	5
51	Male	4.714285714	Prosthetic	130	3	6
52	Male	5.714285714	Prosthetic	130	7	2
53	Male	4.571428571	Prosthetic	130	7	3
54	Male	3.428571429	Prosthetic	130	6	6
55	Male	3.285714286	Prosthetic	130	6	3
56	Male	4.571428571	Prosthetic	130	5	5
57	Female	2.428571429	Prosthetic	130	7	1
58	Female	4.285714286	Prosthetic	130	7	6
59	Male	3.571428571	Prosthetic	130	7	6
60	Male	5.285714286	Prosthetic	130	6	6
61	Female	4.142857143	Prosthetic	130	6	5
62	Male	3.857142857	Prosthetic	130	6	6
63	Male	5.142857143	Prosthetic	130	7	5
64	Male	4.285714286	Prosthetic	130	3	3
65	Male	4.428571429	Prosthetic	130	5	6
66	Male	5.428571429	Prosthetic	130	5	5
67	Female	3.857142857	Prosthetic	130	7	7
68	Female	4.285714286	Prosthetic	130	6	6
69	Male	4.714285714	Prosthetic	130	7	7
70	Male	3.571428571	Prosthetic	130	7	4
71	Male	4.857142857	Prosthetic	130	7	7
72	Male	4.142857143	Prosthetic	130	7	4
73	Male	2.142857143	Prosthetic	130	7	7
74	Male	4.428571429	Prosthetic	130	6	6
75	Female	3.857142857	Prosthetic	130	6	4
76	Female	2.571428571	Prosthetic	130	7	7
77	Female	5.571428571	Prosthetic	130	6	6
78	Female	2.857142857	Prosthetic	130	7	6
79	Male	3.142857143	Prosthetic	130	7	6
80	Male	4.857142857	Prosthetic	130	7	6
81	Female	4.714285714	Prosthetic	130	7	4
82	Male	4.857142857	Prosthetic	130	7	4
83	Male	4.285714286	Prosthetic	130	5	5
84	Male	2.857142857	Prosthetic	130	7	4
85	Male	3.571428571	Prosthetic	130	6	6
86	Male	4.285714286	Prosthetic	130	7	7
87	Female	3.571428571	Prosthetic	130	4	1
88	Female	6	Prosthetic	130	2	2
89	Female	4.857142857	Prosthetic	130	3	4
90	Female	3.857142857	Prosthetic	130	7	6
91	Female	4.571428571	Prosthetic	130	7	6
92	Male	3.857142857	Prosthetic	130	6	6
93	Male	2.857142857	Prosthetic	130	7	7
94	Male	4	Prosthetic	130	7	6
95	Female	1.857142857	Prosthetic	130	4	4
96	Male	4.857142857	Prosthetic	130	5	5
97	Female	3.142857143	Prosthetic	130	7	5
98	Female	4.571428571	Prosthetic	130	6	5
99	Male	4.142857143	Prosthetic	130	7	7
100	Female	4	Prosthetic	130	7	6
101	Male	5.428571429	Prosthetic	130	5	6
102	Male	3.142857143	Prosthetic	130	6	3
103	Male	3.142857143	Prosthetic	130	5	6
104	Female	5.142857143	Prosthetic	130	6	6
105	Male	4	Prosthetic	130	3	5
106	Female	5.428571429	Prosthetic	130	3	5
107	Female	5.857142857	Prosthetic	130	5	4
108	Female	5.285714286	Prosthetic	130	7	7
109	Female	5.142857143	Prosthetic	130	7	7
110	Male	1.857142857	Prosthetic	130	6	5
111	Male	4.714285714	Prosthetic	130	7	7
112	Female	3.857142857	Prosthetic	130	7	6
113	Female	3.857142857	Prosthetic	130	7	4
114	Male	3.857142857	Prosthetic	130	4	4
115	Male	5.428571429	Prosthetic	130	6	7
116	Male	4.571428571	Prosthetic	130	7	6
117	Male	5.142857143	Prosthetic	130	5	5
118	Male	5	Prosthetic	130	6	6
119	Male	5.142857143	Prosthetic	130	7	6
120	Female	5.142857143	Prosthetic	130	7	4
1	Male	3.857142857	Prosthetic	140	6	6
2	Male	4.428571429	Prosthetic	140	7	6
3	Male	3.571428571	Prosthetic	140	6	5
4	Male	3.142857143	Prosthetic	140	7	6
5	Female	3.285714286	Prosthetic	140	7	4
6	Male	4.428571429	Prosthetic	140	7	7
7	Female	4.142857143	Prosthetic	140	3	1
8	Male	4.285714286	Prosthetic	140	6	4
9	Male	2.857142857	Prosthetic	140	7	7
10	Female	4.571428571	Prosthetic	140	7	7
11	Female	3.857142857	Prosthetic	140	1	1
12	Male	4.428571429	Prosthetic	140	7	6
13	Female	6	Prosthetic	140	7	5
14	Male	6	Prosthetic	140	7	7
15	Female	2.857142857	Prosthetic	140	7	7
16	Male	1.428571429	Prosthetic	140	6	6
17	Female	2.857142857	Prosthetic	140	7	5
18	Female	3.857142857	Prosthetic	140	7	6
19	Male	4.571428571	Prosthetic	140	7	7
20	Male	3.571428571	Prosthetic	140	6	4
21	Male	3.714285714	Prosthetic	140	7	6
22	Female	4.428571429	Prosthetic	140	7	6
23	Male	5.285714286	Prosthetic	140	6	6
24	Female	3.142857143	Prosthetic	140	7	7
25	Male	4.714285714	Prosthetic	140	7	7
26	Male	3.571428571	Prosthetic	140	2	2
27	Male	4.571428571	Prosthetic	140	5	5
28	Female	4.857142857	Prosthetic	140	4	5
29	Female	3.571428571	Prosthetic	140	7	7
30	Male	3.142857143	Prosthetic	140	7	7
31	Male	1.714285714	Prosthetic	140	7	4
32	Female	4.142857143	Prosthetic	140	6	4
33	Male	4	Prosthetic	140	7	4
34	Male	3.428571429	Prosthetic	140	7	7
35	Female	5.285714286	Prosthetic	140	6	5
36	Male	5	Prosthetic	140	6	6
37	Male	3.571428571	Prosthetic	140	6	4
38	Female	4	Prosthetic	140	7	7
39	Female	4.285714286	Prosthetic	140	7	7
40	Female	4	Prosthetic	140	5	4
41	Male	3.857142857	Prosthetic	140	7	5
42	Female	3.857142857	Prosthetic	140	7	6
43	Female	4.571428571	Prosthetic	140	6	6
44	Female	5.142857143	Prosthetic	140	4	4
45	Male	4.571428571	Prosthetic	140	6	6
46	Male	2.714285714	Prosthetic	140	5	3
47	Male	2	Prosthetic	140	4	5
48	Male	3.571428571	Prosthetic	140	5	5
49	Female	5.142857143	Prosthetic	140	7	5
50	Male	2.571428571	Prosthetic	140	4	4
51	Male	4.714285714	Prosthetic	140	3	6
52	Male	5.714285714	Prosthetic	140	7	2
53	Male	4.571428571	Prosthetic	140	7	3
54	Male	3.428571429	Prosthetic	140	6	6
55	Male	3.285714286	Prosthetic	140	5	3
56	Male	4.571428571	Prosthetic	140	5	5
57	Female	2.428571429	Prosthetic	140	7	1
58	Female	4.285714286	Prosthetic	140	7	6
59	Male	3.571428571	Prosthetic	140	7	6
60	Male	5.285714286	Prosthetic	140	7	6
61	Female	4.142857143	Prosthetic	140	6	5
62	Male	3.857142857	Prosthetic	140	5	5
63	Male	5.142857143	Prosthetic	140	7	5
64	Male	4.285714286	Prosthetic	140	3	3
65	Male	4.428571429	Prosthetic	140	6	6
66	Male	5.428571429	Prosthetic	140	5	5
67	Female	3.857142857	Prosthetic	140	7	7
68	Female	4.285714286	Prosthetic	140	7	6
69	Male	4.714285714	Prosthetic	140	7	7
70	Male	3.571428571	Prosthetic	140	7	4
71	Male	4.857142857	Prosthetic	140	7	7
72	Male	4.142857143	Prosthetic	140	7	4
73	Male	2.142857143	Prosthetic	140	7	6
74	Male	4.428571429	Prosthetic	140	6	6
75	Female	3.857142857	Prosthetic	140	6	4
76	Female	2.571428571	Prosthetic	140	7	7
77	Female	5.571428571	Prosthetic	140	7	6
78	Female	2.857142857	Prosthetic	140	7	6
79	Male	3.142857143	Prosthetic	140	7	6
80	Male	4.857142857	Prosthetic	140	4	5
81	Female	4.714285714	Prosthetic	140	7	4
82	Male	4.857142857	Prosthetic	140	7	4
83	Male	4.285714286	Prosthetic	140	5	5
84	Male	2.857142857	Prosthetic	140	7	4
85	Male	3.571428571	Prosthetic	140	6	6
86	Male	4.285714286	Prosthetic	140	7	7
87	Female	3.571428571	Prosthetic	140	4	1
88	Female	6	Prosthetic	140	2	2
89	Female	4.857142857	Prosthetic	140	3	4
90	Female	3.857142857	Prosthetic	140	7	6
91	Female	4.571428571	Prosthetic	140	6	6
92	Male	3.857142857	Prosthetic	140	6	6
93	Male	2.857142857	Prosthetic	140	7	7
94	Male	4	Prosthetic	140	7	6
95	Female	1.857142857	Prosthetic	140	4	4
96	Male	4.857142857	Prosthetic	140	5	5
97	Female	3.142857143	Prosthetic	140	7	5
98	Female	4.571428571	Prosthetic	140	6	5
99	Male	4.142857143	Prosthetic	140	7	7
100	Female	4	Prosthetic	140	7	6
101	Male	5.428571429	Prosthetic	140	5	6
102	Male	3.142857143	Prosthetic	140	6	3
103	Male	3.142857143	Prosthetic	140	6	5
104	Female	5.142857143	Prosthetic	140	6	6
105	Male	4	Prosthetic	140	3	5
106	Female	5.428571429	Prosthetic	140	3	5
107	Female	5.857142857	Prosthetic	140	5	4
108	Female	5.285714286	Prosthetic	140	7	7
109	Female	5.142857143	Prosthetic	140	7	6
110	Male	1.857142857	Prosthetic	140	6	5
111	Male	4.714285714	Prosthetic	140	6	6
112	Female	3.857142857	Prosthetic	140	7	6
113	Female	3.857142857	Prosthetic	140	7	4
114	Male	3.857142857	Prosthetic	140	6	4
115	Male	5.428571429	Prosthetic	140	7	6
116	Male	4.571428571	Prosthetic	140	7	6
117	Male	5.142857143	Prosthetic	140	4	4
118	Male	5	Prosthetic	140	5	5
119	Male	5.142857143	Prosthetic	140	7	6
120	Female	5.142857143	Prosthetic	140	7	4
1	Male	3.857142857	Prosthetic	150	7	6
2	Male	4.428571429	Prosthetic	150	7	6
3	Male	3.571428571	Prosthetic	150	6	5
4	Male	3.142857143	Prosthetic	150	7	6
5	Female	3.285714286	Prosthetic	150	7	4
6	Male	4.428571429	Prosthetic	150	7	7
7	Female	4.142857143	Prosthetic	150	3	1
8	Male	4.285714286	Prosthetic	150	6	4
9	Male	2.857142857	Prosthetic	150	7	7
10	Female	4.571428571	Prosthetic	150	7	7
11	Female	3.857142857	Prosthetic	150	1	1
12	Male	4.428571429	Prosthetic	150	7	6
13	Female	6	Prosthetic	150	7	4
14	Male	6	Prosthetic	150	7	7
15	Female	2.857142857	Prosthetic	150	7	7
16	Male	1.428571429	Prosthetic	150	6	6
17	Female	2.857142857	Prosthetic	150	7	5
18	Female	3.857142857	Prosthetic	150	7	6
19	Male	4.571428571	Prosthetic	150	7	7
20	Male	3.571428571	Prosthetic	150	7	4
21	Male	3.714285714	Prosthetic	150	7	6
22	Female	4.428571429	Prosthetic	150	7	6
23	Male	5.285714286	Prosthetic	150	6	6
24	Female	3.142857143	Prosthetic	150	7	7
25	Male	4.714285714	Prosthetic	150	7	7
26	Male	3.571428571	Prosthetic	150	2	2
27	Male	4.571428571	Prosthetic	150	5	5
28	Female	4.857142857	Prosthetic	150	5	5
29	Female	3.571428571	Prosthetic	150	7	7
30	Male	3.142857143	Prosthetic	150	7	7
31	Male	1.714285714	Prosthetic	150	7	4
32	Female	4.142857143	Prosthetic	150	6	4
33	Male	4	Prosthetic	150	7	4
34	Male	3.428571429	Prosthetic	150	7	7
35	Female	5.285714286	Prosthetic	150	6	6
36	Male	5	Prosthetic	150	6	6
37	Male	3.571428571	Prosthetic	150	6	4
38	Female	4	Prosthetic	150	7	7
39	Female	4.285714286	Prosthetic	150	7	7
40	Female	4	Prosthetic	150	5	4
41	Male	3.857142857	Prosthetic	150	7	5
42	Female	3.857142857	Prosthetic	150	7	6
43	Female	4.571428571	Prosthetic	150	7	7
44	Female	5.142857143	Prosthetic	150	4	4
45	Male	4.571428571	Prosthetic	150	6	6
46	Male	2.714285714	Prosthetic	150	5	3
47	Male	2	Prosthetic	150	4	5
48	Male	3.571428571	Prosthetic	150	5	5
49	Female	5.142857143	Prosthetic	150	7	5
50	Male	2.571428571	Prosthetic	150	6	5
51	Male	4.714285714	Prosthetic	150	3	6
52	Male	5.714285714	Prosthetic	150	7	2
53	Male	4.571428571	Prosthetic	150	7	3
54	Male	3.428571429	Prosthetic	150	6	6
55	Male	3.285714286	Prosthetic	150	5	3
56	Male	4.571428571	Prosthetic	150	6	6
57	Female	2.428571429	Prosthetic	150	7	1
58	Female	4.285714286	Prosthetic	150	7	6
59	Male	3.571428571	Prosthetic	150	7	6
60	Male	5.285714286	Prosthetic	150	6	6
61	Female	4.142857143	Prosthetic	150	6	5
62	Male	3.857142857	Prosthetic	150	6	5
63	Male	5.142857143	Prosthetic	150	7	5
64	Male	4.285714286	Prosthetic	150	4	3
65	Male	4.428571429	Prosthetic	150	7	6
66	Male	5.428571429	Prosthetic	150	5	4
67	Female	3.857142857	Prosthetic	150	7	7
68	Female	4.285714286	Prosthetic	150	7	6
69	Male	4.714285714	Prosthetic	150	7	7
70	Male	3.571428571	Prosthetic	150	7	4
71	Male	4.857142857	Prosthetic	150	7	7
72	Male	4.142857143	Prosthetic	150	7	4
73	Male	2.142857143	Prosthetic	150	7	7
74	Male	4.428571429	Prosthetic	150	6	6
75	Female	3.857142857	Prosthetic	150	6	4
76	Female	2.571428571	Prosthetic	150	7	7
77	Female	5.571428571	Prosthetic	150	7	6
78	Female	2.857142857	Prosthetic	150	7	6
79	Male	3.142857143	Prosthetic	150	7	6
80	Male	4.857142857	Prosthetic	150	3	4
81	Female	4.714285714	Prosthetic	150	7	4
82	Male	4.857142857	Prosthetic	150	7	4
83	Male	4.285714286	Prosthetic	150	5	5
84	Male	2.857142857	Prosthetic	150	7	4
85	Male	3.571428571	Prosthetic	150	6	6
86	Male	4.285714286	Prosthetic	150	7	7
87	Female	3.571428571	Prosthetic	150	4	1
88	Female	6	Prosthetic	150	2	3
89	Female	4.857142857	Prosthetic	150	3	4
90	Female	3.857142857	Prosthetic	150	7	6
91	Female	4.571428571	Prosthetic	150	6	6
92	Male	3.857142857	Prosthetic	150	7	6
93	Male	2.857142857	Prosthetic	150	7	7
94	Male	4	Prosthetic	150	7	6
95	Female	1.857142857	Prosthetic	150	4	4
96	Male	4.857142857	Prosthetic	150	5	5
97	Female	3.142857143	Prosthetic	150	7	5
98	Female	4.571428571	Prosthetic	150	6	5
99	Male	4.142857143	Prosthetic	150	7	7
100	Female	4	Prosthetic	150	7	6
101	Male	5.428571429	Prosthetic	150	5	6
102	Male	3.142857143	Prosthetic	150	6	3
103	Male	3.142857143	Prosthetic	150	5	6
104	Female	5.142857143	Prosthetic	150	6	6
105	Male	4	Prosthetic	150	3	5
106	Female	5.428571429	Prosthetic	150	4	5
107	Female	5.857142857	Prosthetic	150	5	4
108	Female	5.285714286	Prosthetic	150	7	7
109	Female	5.142857143	Prosthetic	150	7	6
110	Male	1.857142857	Prosthetic	150	5	5
111	Male	4.714285714	Prosthetic	150	7	7
112	Female	3.857142857	Prosthetic	150	7	6
113	Female	3.857142857	Prosthetic	150	7	4
114	Male	3.857142857	Prosthetic	150	5	6
115	Male	5.428571429	Prosthetic	150	6	7
116	Male	4.571428571	Prosthetic	150	7	6
117	Male	5.142857143	Prosthetic	150	5	6
118	Male	5	Prosthetic	150	6	5
119	Male	5.142857143	Prosthetic	150	7	6
120	Female	5.142857143	Prosthetic	150	6	4
1	Male	3.857142857	Prosthetic	160	6	7
2	Male	4.428571429	Prosthetic	160	7	6
3	Male	3.571428571	Prosthetic	160	7	6
4	Male	3.142857143	Prosthetic	160	7	6
5	Female	3.285714286	Prosthetic	160	7	4
6	Male	4.428571429	Prosthetic	160	7	7
7	Female	4.142857143	Prosthetic	160	3	1
8	Male	4.285714286	Prosthetic	160	6	4
9	Male	2.857142857	Prosthetic	160	7	7
10	Female	4.571428571	Prosthetic	160	7	7
11	Female	3.857142857	Prosthetic	160	1	1
12	Male	4.428571429	Prosthetic	160	7	6
13	Female	6	Prosthetic	160	7	4
14	Male	6	Prosthetic	160	7	7
15	Female	2.857142857	Prosthetic	160	7	7
16	Male	1.428571429	Prosthetic	160	6	6
17	Female	2.857142857	Prosthetic	160	7	5
18	Female	3.857142857	Prosthetic	160	7	6
19	Male	4.571428571	Prosthetic	160	7	7
20	Male	3.571428571	Prosthetic	160	7	4
21	Male	3.714285714	Prosthetic	160	7	6
22	Female	4.428571429	Prosthetic	160	7	6
23	Male	5.285714286	Prosthetic	160	6	6
24	Female	3.142857143	Prosthetic	160	7	7
25	Male	4.714285714	Prosthetic	160	7	7
26	Male	3.571428571	Prosthetic	160	1	2
27	Male	4.571428571	Prosthetic	160	4	4
28	Female	4.857142857	Prosthetic	160	5	5
29	Female	3.571428571	Prosthetic	160	7	7
30	Male	3.142857143	Prosthetic	160	7	7
31	Male	1.714285714	Prosthetic	160	7	4
32	Female	4.142857143	Prosthetic	160	6	5
33	Male	4	Prosthetic	160	7	4
34	Male	3.428571429	Prosthetic	160	7	7
35	Female	5.285714286	Prosthetic	160	6	6
36	Male	5	Prosthetic	160	6	7
37	Male	3.571428571	Prosthetic	160	6	4
38	Female	4	Prosthetic	160	7	7
39	Female	4.285714286	Prosthetic	160	7	7
40	Female	4	Prosthetic	160	5	4
41	Male	3.857142857	Prosthetic	160	7	5
42	Female	3.857142857	Prosthetic	160	7	6
43	Female	4.571428571	Prosthetic	160	6	7
44	Female	5.142857143	Prosthetic	160	4	4
45	Male	4.571428571	Prosthetic	160	6	5
46	Male	2.714285714	Prosthetic	160	5	3
47	Male	2	Prosthetic	160	4	5
48	Male	3.571428571	Prosthetic	160	5	5
49	Female	5.142857143	Prosthetic	160	7	5
50	Male	2.571428571	Prosthetic	160	3	4
51	Male	4.714285714	Prosthetic	160	3	6
52	Male	5.714285714	Prosthetic	160	7	2
53	Male	4.571428571	Prosthetic	160	7	3
54	Male	3.428571429	Prosthetic	160	6	6
55	Male	3.285714286	Prosthetic	160	5	3
56	Male	4.571428571	Prosthetic	160	6	6
57	Female	2.428571429	Prosthetic	160	7	1
58	Female	4.285714286	Prosthetic	160	7	6
59	Male	3.571428571	Prosthetic	160	7	6
60	Male	5.285714286	Prosthetic	160	5	5
61	Female	4.142857143	Prosthetic	160	6	5
62	Male	3.857142857	Prosthetic	160	6	5
63	Male	5.142857143	Prosthetic	160	7	5
64	Male	4.285714286	Prosthetic	160	4	3
65	Male	4.428571429	Prosthetic	160	7	7
66	Male	5.428571429	Prosthetic	160	5	4
67	Female	3.857142857	Prosthetic	160	7	7
68	Female	4.285714286	Prosthetic	160	7	6
69	Male	4.714285714	Prosthetic	160	7	7
70	Male	3.571428571	Prosthetic	160	7	4
71	Male	4.857142857	Prosthetic	160	7	7
72	Male	4.142857143	Prosthetic	160	7	4
73	Male	2.142857143	Prosthetic	160	6	7
74	Male	4.428571429	Prosthetic	160	6	6
75	Female	3.857142857	Prosthetic	160	6	4
76	Female	2.571428571	Prosthetic	160	6	7
77	Female	5.571428571	Prosthetic	160	7	6
78	Female	2.857142857	Prosthetic	160	7	6
79	Male	3.142857143	Prosthetic	160	7	6
80	Male	4.857142857	Prosthetic	160	7	7
81	Female	4.714285714	Prosthetic	160	7	4
82	Male	4.857142857	Prosthetic	160	7	4
83	Male	4.285714286	Prosthetic	160	6	6
84	Male	2.857142857	Prosthetic	160	7	4
85	Male	3.571428571	Prosthetic	160	6	6
86	Male	4.285714286	Prosthetic	160	6	6
87	Female	3.571428571	Prosthetic	160	4	1
88	Female	6	Prosthetic	160	3	3
89	Female	4.857142857	Prosthetic	160	3	4
90	Female	3.857142857	Prosthetic	160	7	6
91	Female	4.571428571	Prosthetic	160	6	6
92	Male	3.857142857	Prosthetic	160	7	6
93	Male	2.857142857	Prosthetic	160	7	7
94	Male	4	Prosthetic	160	7	6
95	Female	1.857142857	Prosthetic	160	4	5
96	Male	4.857142857	Prosthetic	160	5	5
97	Female	3.142857143	Prosthetic	160	7	5
98	Female	4.571428571	Prosthetic	160	6	5
99	Male	4.142857143	Prosthetic	160	7	7
100	Female	4	Prosthetic	160	7	6
101	Male	5.428571429	Prosthetic	160	5	5
102	Male	3.142857143	Prosthetic	160	6	3
103	Male	3.142857143	Prosthetic	160	6	5
104	Female	5.142857143	Prosthetic	160	6	6
105	Male	4	Prosthetic	160	4	5
106	Female	5.428571429	Prosthetic	160	4	5
107	Female	5.857142857	Prosthetic	160	6	4
108	Female	5.285714286	Prosthetic	160	7	7
109	Female	5.142857143	Prosthetic	160	7	6
110	Male	1.857142857	Prosthetic	160	5	5
111	Male	4.714285714	Prosthetic	160	7	7
112	Female	3.857142857	Prosthetic	160	7	6
113	Female	3.857142857	Prosthetic	160	7	4
114	Male	3.857142857	Prosthetic	160	5	6
115	Male	5.428571429	Prosthetic	160	7	6
116	Male	4.571428571	Prosthetic	160	7	6
117	Male	5.142857143	Prosthetic	160	5	4
118	Male	5	Prosthetic	160	4	5
119	Male	5.142857143	Prosthetic	160	7	6
120	Female	5.142857143	Prosthetic	160	5	5
1	Male	3.857142857	Prosthetic	170	6	5
2	Male	4.428571429	Prosthetic	170	7	6
3	Male	3.571428571	Prosthetic	170	7	6
4	Male	3.142857143	Prosthetic	170	7	6
5	Female	3.285714286	Prosthetic	170	7	4
6	Male	4.428571429	Prosthetic	170	7	7
7	Female	4.142857143	Prosthetic	170	3	1
8	Male	4.285714286	Prosthetic	170	6	4
9	Male	2.857142857	Prosthetic	170	7	7
10	Female	4.571428571	Prosthetic	170	7	7
11	Female	3.857142857	Prosthetic	170	1	1
12	Male	4.428571429	Prosthetic	170	7	6
13	Female	6	Prosthetic	170	7	4
14	Male	6	Prosthetic	170	7	7
15	Female	2.857142857	Prosthetic	170	7	7
16	Male	1.428571429	Prosthetic	170	6	6
17	Female	2.857142857	Prosthetic	170	7	5
18	Female	3.857142857	Prosthetic	170	7	6
19	Male	4.571428571	Prosthetic	170	7	7
20	Male	3.571428571	Prosthetic	170	7	4
21	Male	3.714285714	Prosthetic	170	7	6
22	Female	4.428571429	Prosthetic	170	7	6
23	Male	5.285714286	Prosthetic	170	6	6
24	Female	3.142857143	Prosthetic	170	7	7
25	Male	4.714285714	Prosthetic	170	7	7
26	Male	3.571428571	Prosthetic	170	2	3
27	Male	4.571428571	Prosthetic	170	4	4
28	Female	4.857142857	Prosthetic	170	4	5
29	Female	3.571428571	Prosthetic	170	7	7
30	Male	3.142857143	Prosthetic	170	7	7
31	Male	1.714285714	Prosthetic	170	7	4
32	Female	4.142857143	Prosthetic	170	6	5
33	Male	4	Prosthetic	170	7	4
34	Male	3.428571429	Prosthetic	170	7	7
35	Female	5.285714286	Prosthetic	170	6	6
36	Male	5	Prosthetic	170	6	7
37	Male	3.571428571	Prosthetic	170	7	4
38	Female	4	Prosthetic	170	7	7
39	Female	4.285714286	Prosthetic	170	7	7
40	Female	4	Prosthetic	170	5	4
41	Male	3.857142857	Prosthetic	170	7	5
42	Female	3.857142857	Prosthetic	170	7	6
43	Female	4.571428571	Prosthetic	170	7	7
44	Female	5.142857143	Prosthetic	170	4	4
45	Male	4.571428571	Prosthetic	170	5	5
46	Male	2.714285714	Prosthetic	170	5	4
47	Male	2	Prosthetic	170	4	5
48	Male	3.571428571	Prosthetic	170	5	5
49	Female	5.142857143	Prosthetic	170	7	5
50	Male	2.571428571	Prosthetic	170	4	4
51	Male	4.714285714	Prosthetic	170	2	5
52	Male	5.714285714	Prosthetic	170	7	2
53	Male	4.571428571	Prosthetic	170	7	3
54	Male	3.428571429	Prosthetic	170	6	6
55	Male	3.285714286	Prosthetic	170	5	3
56	Male	4.571428571	Prosthetic	170	5	5
57	Female	2.428571429	Prosthetic	170	7	1
58	Female	4.285714286	Prosthetic	170	7	6
59	Male	3.571428571	Prosthetic	170	7	6
60	Male	5.285714286	Prosthetic	170	6	6
61	Female	4.142857143	Prosthetic	170	6	5
62	Male	3.857142857	Prosthetic	170	6	5
63	Male	5.142857143	Prosthetic	170	7	5
64	Male	4.285714286	Prosthetic	170	4	3
65	Male	4.428571429	Prosthetic	170	5	6
66	Male	5.428571429	Prosthetic	170	5	4
67	Female	3.857142857	Prosthetic	170	7	7
68	Female	4.285714286	Prosthetic	170	7	6
69	Male	4.714285714	Prosthetic	170	7	7
70	Male	3.571428571	Prosthetic	170	7	4
71	Male	4.857142857	Prosthetic	170	7	7
72	Male	4.142857143	Prosthetic	170	7	4
73	Male	2.142857143	Prosthetic	170	7	7
74	Male	4.428571429	Prosthetic	170	6	6
75	Female	3.857142857	Prosthetic	170	6	4
76	Female	2.571428571	Prosthetic	170	6	7
77	Female	5.571428571	Prosthetic	170	7	6
78	Female	2.857142857	Prosthetic	170	7	6
79	Male	3.142857143	Prosthetic	170	7	6
80	Male	4.857142857	Prosthetic	170	4	4
81	Female	4.714285714	Prosthetic	170	7	4
82	Male	4.857142857	Prosthetic	170	7	4
83	Male	4.285714286	Prosthetic	170	6	6
84	Male	2.857142857	Prosthetic	170	7	4
85	Male	3.571428571	Prosthetic	170	6	6
86	Male	4.285714286	Prosthetic	170	6	7
87	Female	3.571428571	Prosthetic	170	4	1
88	Female	6	Prosthetic	170	3	3
89	Female	4.857142857	Prosthetic	170	3	4
90	Female	3.857142857	Prosthetic	170	7	6
91	Female	4.571428571	Prosthetic	170	6	6
92	Male	3.857142857	Prosthetic	170	7	6
93	Male	2.857142857	Prosthetic	170	7	7
94	Male	4	Prosthetic	170	7	6
95	Female	1.857142857	Prosthetic	170	4	4
96	Male	4.857142857	Prosthetic	170	5	5
97	Female	3.142857143	Prosthetic	170	7	5
98	Female	4.571428571	Prosthetic	170	6	6
99	Male	4.142857143	Prosthetic	170	7	7
100	Female	4	Prosthetic	170	7	6
101	Male	5.428571429	Prosthetic	170	5	6
102	Male	3.142857143	Prosthetic	170	6	3
103	Male	3.142857143	Prosthetic	170	5	5
104	Female	5.142857143	Prosthetic	170	6	6
105	Male	4	Prosthetic	170	4	5
106	Female	5.428571429	Prosthetic	170	4	5
107	Female	5.857142857	Prosthetic	170	6	4
108	Female	5.285714286	Prosthetic	170	7	7
109	Female	5.142857143	Prosthetic	170	7	6
110	Male	1.857142857	Prosthetic	170	5	5
111	Male	4.714285714	Prosthetic	170	7	7
112	Female	3.857142857	Prosthetic	170	7	6
113	Female	3.857142857	Prosthetic	170	7	4
114	Male	3.857142857	Prosthetic	170	6	7
115	Male	5.428571429	Prosthetic	170	6	7
116	Male	4.571428571	Prosthetic	170	7	6
117	Male	5.142857143	Prosthetic	170	6	6
118	Male	5	Prosthetic	170	5	5
119	Male	5.142857143	Prosthetic	170	7	6
120	Female	5.142857143	Prosthetic	170	6	6
1	Male	3.857142857	Prosthetic	180	6	7
2	Male	4.428571429	Prosthetic	180	7	6
3	Male	3.571428571	Prosthetic	180	7	6
4	Male	3.142857143	Prosthetic	180	7	6
5	Female	3.285714286	Prosthetic	180	6	4
6	Male	4.428571429	Prosthetic	180	7	7
7	Female	4.142857143	Prosthetic	180	3	1
8	Male	4.285714286	Prosthetic	180	6	4
9	Male	2.857142857	Prosthetic	180	7	7
10	Female	4.571428571	Prosthetic	180	7	7
11	Female	3.857142857	Prosthetic	180	1	1
12	Male	4.428571429	Prosthetic	180	7	6
13	Female	6	Prosthetic	180	7	4
14	Male	6	Prosthetic	180	7	7
15	Female	2.857142857	Prosthetic	180	7	7
16	Male	1.428571429	Prosthetic	180	6	6
17	Female	2.857142857	Prosthetic	180	7	5
18	Female	3.857142857	Prosthetic	180	7	7
19	Male	4.571428571	Prosthetic	180	7	7
20	Male	3.571428571	Prosthetic	180	7	4
21	Male	3.714285714	Prosthetic	180	7	6
22	Female	4.428571429	Prosthetic	180	7	6
23	Male	5.285714286	Prosthetic	180	6	6
24	Female	3.142857143	Prosthetic	180	7	7
25	Male	4.714285714	Prosthetic	180	7	7
26	Male	3.571428571	Prosthetic	180	2	4
27	Male	4.571428571	Prosthetic	180	4	4
28	Female	4.857142857	Prosthetic	180	4	5
29	Female	3.571428571	Prosthetic	180	7	7
30	Male	3.142857143	Prosthetic	180	7	7
31	Male	1.714285714	Prosthetic	180	7	4
32	Female	4.142857143	Prosthetic	180	6	5
33	Male	4	Prosthetic	180	7	4
34	Male	3.428571429	Prosthetic	180	7	7
35	Female	5.285714286	Prosthetic	180	6	6
36	Male	5	Prosthetic	180	6	7
37	Male	3.571428571	Prosthetic	180	7	4
38	Female	4	Prosthetic	180	7	7
39	Female	4.285714286	Prosthetic	180	7	7
40	Female	4	Prosthetic	180	5	3
41	Male	3.857142857	Prosthetic	180	7	5
42	Female	3.857142857	Prosthetic	180	7	6
43	Female	4.571428571	Prosthetic	180	7	7
44	Female	5.142857143	Prosthetic	180	4	4
45	Male	4.571428571	Prosthetic	180	5	5
46	Male	2.714285714	Prosthetic	180	5	4
47	Male	2	Prosthetic	180	4	5
48	Male	3.571428571	Prosthetic	180	5	5
49	Female	5.142857143	Prosthetic	180	7	5
50	Male	2.571428571	Prosthetic	180	6	6
51	Male	4.714285714	Prosthetic	180	2	5
52	Male	5.714285714	Prosthetic	180	7	2
53	Male	4.571428571	Prosthetic	180	7	3
54	Male	3.428571429	Prosthetic	180	6	6
55	Male	3.285714286	Prosthetic	180	5	3
56	Male	4.571428571	Prosthetic	180	6	5
57	Female	2.428571429	Prosthetic	180	7	1
58	Female	4.285714286	Prosthetic	180	7	6
59	Male	3.571428571	Prosthetic	180	7	6
60	Male	5.285714286	Prosthetic	180	6	5
61	Female	4.142857143	Prosthetic	180	6	5
62	Male	3.857142857	Prosthetic	180	6	6
63	Male	5.142857143	Prosthetic	180	7	5
64	Male	4.285714286	Prosthetic	180	4	3
65	Male	4.428571429	Prosthetic	180	6	7
66	Male	5.428571429	Prosthetic	180	5	4
67	Female	3.857142857	Prosthetic	180	7	7
68	Female	4.285714286	Prosthetic	180	7	6
69	Male	4.714285714	Prosthetic	180	7	7
70	Male	3.571428571	Prosthetic	180	7	4
71	Male	4.857142857	Prosthetic	180	7	7
72	Male	4.142857143	Prosthetic	180	7	4
73	Male	2.142857143	Prosthetic	180	6	7
74	Male	4.428571429	Prosthetic	180	6	6
75	Female	3.857142857	Prosthetic	180	6	4
76	Female	2.571428571	Prosthetic	180	6	7
77	Female	5.571428571	Prosthetic	180	7	6
78	Female	2.857142857	Prosthetic	180	7	6
79	Male	3.142857143	Prosthetic	180	7	6
80	Male	4.857142857	Prosthetic	180	3	2
81	Female	4.714285714	Prosthetic	180	7	4
82	Male	4.857142857	Prosthetic	180	7	4
83	Male	4.285714286	Prosthetic	180	6	6
84	Male	2.857142857	Prosthetic	180	7	4
85	Male	3.571428571	Prosthetic	180	6	6
86	Male	4.285714286	Prosthetic	180	7	7
87	Female	3.571428571	Prosthetic	180	4	1
88	Female	6	Prosthetic	180	3	3
89	Female	4.857142857	Prosthetic	180	3	4
90	Female	3.857142857	Prosthetic	180	7	6
91	Female	4.571428571	Prosthetic	180	6	6
92	Male	3.857142857	Prosthetic	180	6	6
93	Male	2.857142857	Prosthetic	180	7	7
94	Male	4	Prosthetic	180	7	6
95	Female	1.857142857	Prosthetic	180	4	4
96	Male	4.857142857	Prosthetic	180	5	4
97	Female	3.142857143	Prosthetic	180	7	5
98	Female	4.571428571	Prosthetic	180	6	6
99	Male	4.142857143	Prosthetic	180	7	7
100	Female	4	Prosthetic	180	7	6
101	Male	5.428571429	Prosthetic	180	6	5
102	Male	3.142857143	Prosthetic	180	6	3
103	Male	3.142857143	Prosthetic	180	5	6
104	Female	5.142857143	Prosthetic	180	6	6
105	Male	4	Prosthetic	180	4	5
106	Female	5.428571429	Prosthetic	180	5	5
107	Female	5.857142857	Prosthetic	180	6	4
108	Female	5.285714286	Prosthetic	180	7	7
109	Female	5.142857143	Prosthetic	180	7	6
110	Male	1.857142857	Prosthetic	180	5	5
111	Male	4.714285714	Prosthetic	180	7	7
112	Female	3.857142857	Prosthetic	180	7	6
113	Female	3.857142857	Prosthetic	180	7	4
114	Male	3.857142857	Prosthetic	180	7	7
115	Male	5.428571429	Prosthetic	180	6	7
116	Male	4.571428571	Prosthetic	180	7	6
117	Male	5.142857143	Prosthetic	180	4	6
118	Male	5	Prosthetic	180	4	5
119	Male	5.142857143	Prosthetic	180	7	6
120	Female	5.142857143	Prosthetic	180	7	5
1	Male	3.857142857	Prosthetic	190	7	7
2	Male	4.428571429	Prosthetic	190	7	6
3	Male	3.571428571	Prosthetic	190	7	6
4	Male	3.142857143	Prosthetic	190	7	6
5	Female	3.285714286	Prosthetic	190	6	3
6	Male	4.428571429	Prosthetic	190	7	7
7	Female	4.142857143	Prosthetic	190	4	1
8	Male	4.285714286	Prosthetic	190	6	4
9	Male	2.857142857	Prosthetic	190	7	7
10	Female	4.571428571	Prosthetic	190	7	7
11	Female	3.857142857	Prosthetic	190	1	1
12	Male	4.428571429	Prosthetic	190	7	6
13	Female	6	Prosthetic	190	7	4
14	Male	6	Prosthetic	190	7	7
15	Female	2.857142857	Prosthetic	190	7	7
16	Male	1.428571429	Prosthetic	190	6	6
17	Female	2.857142857	Prosthetic	190	7	5
18	Female	3.857142857	Prosthetic	190	7	7
19	Male	4.571428571	Prosthetic	190	7	7
20	Male	3.571428571	Prosthetic	190	7	5
21	Male	3.714285714	Prosthetic	190	7	6
22	Female	4.428571429	Prosthetic	190	7	6
23	Male	5.285714286	Prosthetic	190	6	6
24	Female	3.142857143	Prosthetic	190	7	7
25	Male	4.714285714	Prosthetic	190	7	7
26	Male	3.571428571	Prosthetic	190	3	5
27	Male	4.571428571	Prosthetic	190	4	4
28	Female	4.857142857	Prosthetic	190	4	5
29	Female	3.571428571	Prosthetic	190	7	7
30	Male	3.142857143	Prosthetic	190	7	7
31	Male	1.714285714	Prosthetic	190	7	4
32	Female	4.142857143	Prosthetic	190	6	5
33	Male	4	Prosthetic	190	7	4
34	Male	3.428571429	Prosthetic	190	7	7
35	Female	5.285714286	Prosthetic	190	6	6
36	Male	5	Prosthetic	190	7	7
37	Male	3.571428571	Prosthetic	190	7	4
38	Female	4	Prosthetic	190	7	7
39	Female	4.285714286	Prosthetic	190	7	7
40	Female	4	Prosthetic	190	6	3
41	Male	3.857142857	Prosthetic	190	7	5
42	Female	3.857142857	Prosthetic	190	7	6
43	Female	4.571428571	Prosthetic	190	7	7
44	Female	5.142857143	Prosthetic	190	4	4
45	Male	4.571428571	Prosthetic	190	5	5
46	Male	2.714285714	Prosthetic	190	5	4
47	Male	2	Prosthetic	190	4	5
48	Male	3.571428571	Prosthetic	190	5	5
49	Female	5.142857143	Prosthetic	190	7	5
50	Male	2.571428571	Prosthetic	190	3	4
51	Male	4.714285714	Prosthetic	190	2	5
52	Male	5.714285714	Prosthetic	190	7	2
53	Male	4.571428571	Prosthetic	190	7	3
54	Male	3.428571429	Prosthetic	190	6	6
55	Male	3.285714286	Prosthetic	190	5	3
56	Male	4.571428571	Prosthetic	190	5	5
57	Female	2.428571429	Prosthetic	190	7	1
58	Female	4.285714286	Prosthetic	190	7	6
59	Male	3.571428571	Prosthetic	190	7	6
60	Male	5.285714286	Prosthetic	190	5	5
61	Female	4.142857143	Prosthetic	190	6	5
62	Male	3.857142857	Prosthetic	190	6	6
63	Male	5.142857143	Prosthetic	190	7	5
64	Male	4.285714286	Prosthetic	190	4	3
65	Male	4.428571429	Prosthetic	190	6	6
66	Male	5.428571429	Prosthetic	190	5	4
67	Female	3.857142857	Prosthetic	190	7	7
68	Female	4.285714286	Prosthetic	190	7	6
69	Male	4.714285714	Prosthetic	190	7	7
70	Male	3.571428571	Prosthetic	190	7	4
71	Male	4.857142857	Prosthetic	190	7	7
72	Male	4.142857143	Prosthetic	190	7	4
73	Male	2.142857143	Prosthetic	190	6	7
74	Male	4.428571429	Prosthetic	190	6	6
75	Female	3.857142857	Prosthetic	190	6	4
76	Female	2.571428571	Prosthetic	190	6	7
77	Female	5.571428571	Prosthetic	190	6	6
78	Female	2.857142857	Prosthetic	190	7	6
79	Male	3.142857143	Prosthetic	190	7	6
80	Male	4.857142857	Prosthetic	190	5	5
81	Female	4.714285714	Prosthetic	190	7	4
82	Male	4.857142857	Prosthetic	190	7	5
83	Male	4.285714286	Prosthetic	190	6	6
84	Male	2.857142857	Prosthetic	190	7	4
85	Male	3.571428571	Prosthetic	190	6	6
86	Male	4.285714286	Prosthetic	190	7	7
87	Female	3.571428571	Prosthetic	190	4	1
88	Female	6	Prosthetic	190	3	3
89	Female	4.857142857	Prosthetic	190	3	4
90	Female	3.857142857	Prosthetic	190	7	6
91	Female	4.571428571	Prosthetic	190	6	6
92	Male	3.857142857	Prosthetic	190	7	5
93	Male	2.857142857	Prosthetic	190	7	7
94	Male	4	Prosthetic	190	7	7
95	Female	1.857142857	Prosthetic	190	5	4
96	Male	4.857142857	Prosthetic	190	5	4
97	Female	3.142857143	Prosthetic	190	7	5
98	Female	4.571428571	Prosthetic	190	6	6
99	Male	4.142857143	Prosthetic	190	7	7
100	Female	4	Prosthetic	190	7	6
101	Male	5.428571429	Prosthetic	190	6	5
102	Male	3.142857143	Prosthetic	190	6	3
103	Male	3.142857143	Prosthetic	190	5	4
104	Female	5.142857143	Prosthetic	190	6	6
105	Male	4	Prosthetic	190	5	5
106	Female	5.428571429	Prosthetic	190	5	5
107	Female	5.857142857	Prosthetic	190	6	4
108	Female	5.285714286	Prosthetic	190	7	7
109	Female	5.142857143	Prosthetic	190	7	6
110	Male	1.857142857	Prosthetic	190	5	5
111	Male	4.714285714	Prosthetic	190	7	7
112	Female	3.857142857	Prosthetic	190	7	6
113	Female	3.857142857	Prosthetic	190	7	4
114	Male	3.857142857	Prosthetic	190	7	7
115	Male	5.428571429	Prosthetic	190	7	6
116	Male	4.571428571	Prosthetic	190	7	6
117	Male	5.142857143	Prosthetic	190	6	6
118	Male	5	Prosthetic	190	6	6
119	Male	5.142857143	Prosthetic	190	7	6
120	Female	5.142857143	Prosthetic	190	7	5
1	Male	3.857142857	Prosthetic	200	7	6
2	Male	4.428571429	Prosthetic	200	7	6
3	Male	3.571428571	Prosthetic	200	7	6
4	Male	3.142857143	Prosthetic	200	7	6
5	Female	3.285714286	Prosthetic	200	6	3
6	Male	4.428571429	Prosthetic	200	7	7
7	Female	4.142857143	Prosthetic	200	4	1
8	Male	4.285714286	Prosthetic	200	6	4
9	Male	2.857142857	Prosthetic	200	7	7
10	Female	4.571428571	Prosthetic	200	7	7
11	Female	3.857142857	Prosthetic	200	1	1
12	Male	4.428571429	Prosthetic	200	7	6
13	Female	6	Prosthetic	200	7	4
14	Male	6	Prosthetic	200	7	7
15	Female	2.857142857	Prosthetic	200	7	7
16	Male	1.428571429	Prosthetic	200	6	6
17	Female	2.857142857	Prosthetic	200	7	5
18	Female	3.857142857	Prosthetic	200	7	7
19	Male	4.571428571	Prosthetic	200	7	7
20	Male	3.571428571	Prosthetic	200	7	5
21	Male	3.714285714	Prosthetic	200	7	6
22	Female	4.428571429	Prosthetic	200	7	6
23	Male	5.285714286	Prosthetic	200	6	6
24	Female	3.142857143	Prosthetic	200	7	7
25	Male	4.714285714	Prosthetic	200	7	7
26	Male	3.571428571	Prosthetic	200	3	5
27	Male	4.571428571	Prosthetic	200	4	4
28	Female	4.857142857	Prosthetic	200	4	5
29	Female	3.571428571	Prosthetic	200	7	7
30	Male	3.142857143	Prosthetic	200	7	7
31	Male	1.714285714	Prosthetic	200	7	4
32	Female	4.142857143	Prosthetic	200	6	5
33	Male	4	Prosthetic	200	7	4
34	Male	3.428571429	Prosthetic	200	7	7
35	Female	5.285714286	Prosthetic	200	6	6
36	Male	5	Prosthetic	200	7	7
37	Male	3.571428571	Prosthetic	200	7	4
38	Female	4	Prosthetic	200	7	7
39	Female	4.285714286	Prosthetic	200	7	7
40	Female	4	Prosthetic	200	6	3
41	Male	3.857142857	Prosthetic	200	7	5
42	Female	3.857142857	Prosthetic	200	7	6
43	Female	4.571428571	Prosthetic	200	7	7
44	Female	5.142857143	Prosthetic	200	4	4
45	Male	4.571428571	Prosthetic	200	5	5
46	Male	2.714285714	Prosthetic	200	5	4
47	Male	2	Prosthetic	200	4	5
48	Male	3.571428571	Prosthetic	200	5	5
49	Female	5.142857143	Prosthetic	200	7	5
50	Male	2.571428571	Prosthetic	200	5	5
51	Male	4.714285714	Prosthetic	200	2	5
52	Male	5.714285714	Prosthetic	200	7	2
53	Male	4.571428571	Prosthetic	200	7	3
54	Male	3.428571429	Prosthetic	200	6	6
55	Male	3.285714286	Prosthetic	200	5	3
56	Male	4.571428571	Prosthetic	200	6	6
57	Female	2.428571429	Prosthetic	200	7	1
58	Female	4.285714286	Prosthetic	200	7	6
59	Male	3.571428571	Prosthetic	200	7	6
60	Male	5.285714286	Prosthetic	200	5	4
61	Female	4.142857143	Prosthetic	200	6	5
62	Male	3.857142857	Prosthetic	200	6	6
63	Male	5.142857143	Prosthetic	200	7	5
64	Male	4.285714286	Prosthetic	200	4	3
65	Male	4.428571429	Prosthetic	200	7	7
66	Male	5.428571429	Prosthetic	200	4	4
67	Female	3.857142857	Prosthetic	200	7	7
68	Female	4.285714286	Prosthetic	200	7	6
69	Male	4.714285714	Prosthetic	200	7	7
70	Male	3.571428571	Prosthetic	200	7	4
71	Male	4.857142857	Prosthetic	200	7	7
72	Male	4.142857143	Prosthetic	200	7	5
73	Male	2.142857143	Prosthetic	200	6	6
74	Male	4.428571429	Prosthetic	200	6	6
75	Female	3.857142857	Prosthetic	200	6	4
76	Female	2.571428571	Prosthetic	200	6	7
77	Female	5.571428571	Prosthetic	200	6	6
78	Female	2.857142857	Prosthetic	200	7	6
79	Male	3.142857143	Prosthetic	200	7	6
80	Male	4.857142857	Prosthetic	200	6	6
81	Female	4.714285714	Prosthetic	200	7	4
82	Male	4.857142857	Prosthetic	200	7	5
83	Male	4.285714286	Prosthetic	200	6	6
84	Male	2.857142857	Prosthetic	200	7	4
85	Male	3.571428571	Prosthetic	200	6	6
86	Male	4.285714286	Prosthetic	200	7	7
87	Female	3.571428571	Prosthetic	200	4	1
88	Female	6	Prosthetic	200	3	4
89	Female	4.857142857	Prosthetic	200	3	4
90	Female	3.857142857	Prosthetic	200	7	6
91	Female	4.571428571	Prosthetic	200	6	6
92	Male	3.857142857	Prosthetic	200	7	6
93	Male	2.857142857	Prosthetic	200	7	7
94	Male	4	Prosthetic	200	7	7
95	Female	1.857142857	Prosthetic	200	4	4
96	Male	4.857142857	Prosthetic	200	5	4
97	Female	3.142857143	Prosthetic	200	7	5
98	Female	4.571428571	Prosthetic	200	6	6
99	Male	4.142857143	Prosthetic	200	7	7
100	Female	4	Prosthetic	200	7	6
101	Male	5.428571429	Prosthetic	200	6	5
102	Male	3.142857143	Prosthetic	200	6	3
103	Male	3.142857143	Prosthetic	200	5	6
104	Female	5.142857143	Prosthetic	200	6	6
105	Male	4	Prosthetic	200	5	5
106	Female	5.428571429	Prosthetic	200	5	5
107	Female	5.857142857	Prosthetic	200	6	4
108	Female	5.285714286	Prosthetic	200	7	7
109	Female	5.142857143	Prosthetic	200	7	6
110	Male	1.857142857	Prosthetic	200	4	5
111	Male	4.714285714	Prosthetic	200	7	7
112	Female	3.857142857	Prosthetic	200	7	6
113	Female	3.857142857	Prosthetic	200	7	4
114	Male	3.857142857	Prosthetic	200	7	7
115	Male	5.428571429	Prosthetic	200	6	6
116	Male	4.571428571	Prosthetic	200	7	6
117	Male	5.142857143	Prosthetic	200	3	3
118	Male	5	Prosthetic	200	4	5
119	Male	5.142857143	Prosthetic	200	7	6
120	Female	5.142857143	Prosthetic	200	7	5
1	Male	3.857142857	Prosthetic	210	7	7
2	Male	4.428571429	Prosthetic	210	7	6
3	Male	3.571428571	Prosthetic	210	7	6
4	Male	3.142857143	Prosthetic	210	7	6
5	Female	3.285714286	Prosthetic	210	6	3
6	Male	4.428571429	Prosthetic	210	7	7
7	Female	4.142857143	Prosthetic	210	3	1
8	Male	4.285714286	Prosthetic	210	6	4
9	Male	2.857142857	Prosthetic	210	7	7
10	Female	4.571428571	Prosthetic	210	7	7
11	Female	3.857142857	Prosthetic	210	1	1
12	Male	4.428571429	Prosthetic	210	7	6
13	Female	6	Prosthetic	210	7	4
14	Male	6	Prosthetic	210	7	7
15	Female	2.857142857	Prosthetic	210	7	7
16	Male	1.428571429	Prosthetic	210	6	6
17	Female	2.857142857	Prosthetic	210	7	5
18	Female	3.857142857	Prosthetic	210	7	7
19	Male	4.571428571	Prosthetic	210	7	7
20	Male	3.571428571	Prosthetic	210	7	4
21	Male	3.714285714	Prosthetic	210	7	6
22	Female	4.428571429	Prosthetic	210	7	6
23	Male	5.285714286	Prosthetic	210	6	6
24	Female	3.142857143	Prosthetic	210	7	7
25	Male	4.714285714	Prosthetic	210	7	7
26	Male	3.571428571	Prosthetic	210	4	4
27	Male	4.571428571	Prosthetic	210	3	3
28	Female	4.857142857	Prosthetic	210	4	5
29	Female	3.571428571	Prosthetic	210	7	7
30	Male	3.142857143	Prosthetic	210	7	7
31	Male	1.714285714	Prosthetic	210	7	4
32	Female	4.142857143	Prosthetic	210	6	5
33	Male	4	Prosthetic	210	7	4
34	Male	3.428571429	Prosthetic	210	7	7
35	Female	5.285714286	Prosthetic	210	6	6
36	Male	5	Prosthetic	210	7	7
37	Male	3.571428571	Prosthetic	210	7	4
38	Female	4	Prosthetic	210	7	7
39	Female	4.285714286	Prosthetic	210	7	7
40	Female	4	Prosthetic	210	7	3
41	Male	3.857142857	Prosthetic	210	7	5
42	Female	3.857142857	Prosthetic	210	7	6
43	Female	4.571428571	Prosthetic	210	6	6
44	Female	5.142857143	Prosthetic	210	4	4
45	Male	4.571428571	Prosthetic	210	5	4
46	Male	2.714285714	Prosthetic	210	5	5
47	Male	2	Prosthetic	210	4	5
48	Male	3.571428571	Prosthetic	210	5	5
49	Female	5.142857143	Prosthetic	210	7	5
50	Male	2.571428571	Prosthetic	210	5	5
51	Male	4.714285714	Prosthetic	210	2	6
52	Male	5.714285714	Prosthetic	210	7	2
53	Male	4.571428571	Prosthetic	210	7	3
54	Male	3.428571429	Prosthetic	210	6	6
55	Male	3.285714286	Prosthetic	210	6	3
56	Male	4.571428571	Prosthetic	210	5	5
57	Female	2.428571429	Prosthetic	210	7	1
58	Female	4.285714286	Prosthetic	210	7	6
59	Male	3.571428571	Prosthetic	210	7	6
60	Male	5.285714286	Prosthetic	210	5	6
61	Female	4.142857143	Prosthetic	210	6	5
62	Male	3.857142857	Prosthetic	210	6	6
63	Male	5.142857143	Prosthetic	210	7	5
64	Male	4.285714286	Prosthetic	210	4	3
65	Male	4.428571429	Prosthetic	210	7	7
66	Male	5.428571429	Prosthetic	210	4	4
67	Female	3.857142857	Prosthetic	210	7	7
68	Female	4.285714286	Prosthetic	210	7	6
69	Male	4.714285714	Prosthetic	210	7	7
70	Male	3.571428571	Prosthetic	210	7	4
71	Male	4.857142857	Prosthetic	210	7	7
72	Male	4.142857143	Prosthetic	210	7	6
73	Male	2.142857143	Prosthetic	210	2	5
74	Male	4.428571429	Prosthetic	210	6	6
75	Female	3.857142857	Prosthetic	210	6	4
76	Female	2.571428571	Prosthetic	210	6	7
77	Female	5.571428571	Prosthetic	210	7	6
78	Female	2.857142857	Prosthetic	210	7	6
79	Male	3.142857143	Prosthetic	210	7	6
80	Male	4.857142857	Prosthetic	210	6	7
81	Female	4.714285714	Prosthetic	210	7	4
82	Male	4.857142857	Prosthetic	210	7	5
83	Male	4.285714286	Prosthetic	210	6	6
84	Male	2.857142857	Prosthetic	210	7	4
85	Male	3.571428571	Prosthetic	210	7	7
86	Male	4.285714286	Prosthetic	210	7	7
87	Female	3.571428571	Prosthetic	210	4	1
88	Female	6	Prosthetic	210	3	4
89	Female	4.857142857	Prosthetic	210	3	4
90	Female	3.857142857	Prosthetic	210	7	6
91	Female	4.571428571	Prosthetic	210	6	6
92	Male	3.857142857	Prosthetic	210	7	7
93	Male	2.857142857	Prosthetic	210	7	7
94	Male	4	Prosthetic	210	7	7
95	Female	1.857142857	Prosthetic	210	4	4
96	Male	4.857142857	Prosthetic	210	5	4
97	Female	3.142857143	Prosthetic	210	7	5
98	Female	4.571428571	Prosthetic	210	6	6
99	Male	4.142857143	Prosthetic	210	7	7
100	Female	4	Prosthetic	210	7	6
101	Male	5.428571429	Prosthetic	210	6	5
102	Male	3.142857143	Prosthetic	210	6	3
103	Male	3.142857143	Prosthetic	210	5	5
104	Female	5.142857143	Prosthetic	210	7	7
105	Male	4	Prosthetic	210	5	5
106	Female	5.428571429	Prosthetic	210	5	5
107	Female	5.857142857	Prosthetic	210	6	4
108	Female	5.285714286	Prosthetic	210	7	7
109	Female	5.142857143	Prosthetic	210	7	6
110	Male	1.857142857	Prosthetic	210	5	5
111	Male	4.714285714	Prosthetic	210	6	6
112	Female	3.857142857	Prosthetic	210	7	6
113	Female	3.857142857	Prosthetic	210	1	4
114	Male	3.857142857	Prosthetic	210	5	6
115	Male	5.428571429	Prosthetic	210	6	5
116	Male	4.571428571	Prosthetic	210	7	7
117	Male	5.142857143	Prosthetic	210	7	7
118	Male	5	Prosthetic	210	6	6
119	Male	5.142857143	Prosthetic	210	7	6
120	Female	5.142857143	Prosthetic	210	7	6
1	Male	3.857142857	Prosthetic	220	6	6
2	Male	4.428571429	Prosthetic	220	7	6
3	Male	3.571428571	Prosthetic	220	7	6
4	Male	3.142857143	Prosthetic	220	7	6
5	Female	3.285714286	Prosthetic	220	6	3
6	Male	4.428571429	Prosthetic	220	7	7
7	Female	4.142857143	Prosthetic	220	5	1
8	Male	4.285714286	Prosthetic	220	6	4
9	Male	2.857142857	Prosthetic	220	7	7
10	Female	4.571428571	Prosthetic	220	7	7
11	Female	3.857142857	Prosthetic	220	1	1
12	Male	4.428571429	Prosthetic	220	7	6
13	Female	6	Prosthetic	220	7	4
14	Male	6	Prosthetic	220	7	7
15	Female	2.857142857	Prosthetic	220	7	7
16	Male	1.428571429	Prosthetic	220	6	6
17	Female	2.857142857	Prosthetic	220	7	5
18	Female	3.857142857	Prosthetic	220	7	7
19	Male	4.571428571	Prosthetic	220	7	7
20	Male	3.571428571	Prosthetic	220	7	4
21	Male	3.714285714	Prosthetic	220	7	6
22	Female	4.428571429	Prosthetic	220	7	6
23	Male	5.285714286	Prosthetic	220	6	6
24	Female	3.142857143	Prosthetic	220	7	7
25	Male	4.714285714	Prosthetic	220	7	7
26	Male	3.571428571	Prosthetic	220	3	3
27	Male	4.571428571	Prosthetic	220	3	3
28	Female	4.857142857	Prosthetic	220	4	5
29	Female	3.571428571	Prosthetic	220	7	7
30	Male	3.142857143	Prosthetic	220	7	7
31	Male	1.714285714	Prosthetic	220	7	4
32	Female	4.142857143	Prosthetic	220	6	5
33	Male	4	Prosthetic	220	7	4
34	Male	3.428571429	Prosthetic	220	7	7
35	Female	5.285714286	Prosthetic	220	5	6
36	Male	5	Prosthetic	220	7	7
37	Male	3.571428571	Prosthetic	220	7	4
38	Female	4	Prosthetic	220	7	7
39	Female	4.285714286	Prosthetic	220	7	7
40	Female	4	Prosthetic	220	7	3
41	Male	3.857142857	Prosthetic	220	7	5
42	Female	3.857142857	Prosthetic	220	7	6
43	Female	4.571428571	Prosthetic	220	5	5
44	Female	5.142857143	Prosthetic	220	4	4
45	Male	4.571428571	Prosthetic	220	5	4
46	Male	2.714285714	Prosthetic	220	5	5
47	Male	2	Prosthetic	220	4	5
48	Male	3.571428571	Prosthetic	220	5	5
49	Female	5.142857143	Prosthetic	220	7	5
50	Male	2.571428571	Prosthetic	220	4	3
51	Male	4.714285714	Prosthetic	220	2	5
52	Male	5.714285714	Prosthetic	220	7	2
53	Male	4.571428571	Prosthetic	220	7	3
54	Male	3.428571429	Prosthetic	220	6	6
55	Male	3.285714286	Prosthetic	220	6	3
56	Male	4.571428571	Prosthetic	220	6	6
57	Female	2.428571429	Prosthetic	220	7	1
58	Female	4.285714286	Prosthetic	220	7	6
59	Male	3.571428571	Prosthetic	220	7	6
60	Male	5.285714286	Prosthetic	220	6	6
61	Female	4.142857143	Prosthetic	220	6	5
62	Male	3.857142857	Prosthetic	220	5	5
63	Male	5.142857143	Prosthetic	220	7	5
64	Male	4.285714286	Prosthetic	220	4	3
65	Male	4.428571429	Prosthetic	220	6	7
66	Male	5.428571429	Prosthetic	220	4	4
67	Female	3.857142857	Prosthetic	220	7	7
68	Female	4.285714286	Prosthetic	220	7	6
69	Male	4.714285714	Prosthetic	220	7	7
70	Male	3.571428571	Prosthetic	220	7	4
71	Male	4.857142857	Prosthetic	220	7	7
72	Male	4.142857143	Prosthetic	220	7	6
73	Male	2.142857143	Prosthetic	220	7	3
74	Male	4.428571429	Prosthetic	220	6	6
75	Female	3.857142857	Prosthetic	220	6	4
76	Female	2.571428571	Prosthetic	220	6	7
77	Female	5.571428571	Prosthetic	220	6	6
78	Female	2.857142857	Prosthetic	220	7	6
79	Male	3.142857143	Prosthetic	220	7	6
80	Male	4.857142857	Prosthetic	220	6	6
81	Female	4.714285714	Prosthetic	220	7	4
82	Male	4.857142857	Prosthetic	220	7	5
83	Male	4.285714286	Prosthetic	220	6	6
84	Male	2.857142857	Prosthetic	220	7	4
85	Male	3.571428571	Prosthetic	220	7	7
86	Male	4.285714286	Prosthetic	220	7	7
87	Female	3.571428571	Prosthetic	220	4	1
88	Female	6	Prosthetic	220	3	4
89	Female	4.857142857	Prosthetic	220	3	4
90	Female	3.857142857	Prosthetic	220	7	6
91	Female	4.571428571	Prosthetic	220	6	6
92	Male	3.857142857	Prosthetic	220	7	6
93	Male	2.857142857	Prosthetic	220	7	7
94	Male	4	Prosthetic	220	7	7
95	Female	1.857142857	Prosthetic	220	4	4
96	Male	4.857142857	Prosthetic	220	5	4
97	Female	3.142857143	Prosthetic	220	7	5
98	Female	4.571428571	Prosthetic	220	6	6
99	Male	4.142857143	Prosthetic	220	7	7
100	Female	4	Prosthetic	220	6	6
101	Male	5.428571429	Prosthetic	220	6	7
102	Male	3.142857143	Prosthetic	220	6	3
103	Male	3.142857143	Prosthetic	220	5	5
104	Female	5.142857143	Prosthetic	220	7	7
105	Male	4	Prosthetic	220	6	5
106	Female	5.428571429	Prosthetic	220	5	5
107	Female	5.857142857	Prosthetic	220	6	4
108	Female	5.285714286	Prosthetic	220	7	7
109	Female	5.142857143	Prosthetic	220	7	6
110	Male	1.857142857	Prosthetic	220	5	5
111	Male	4.714285714	Prosthetic	220	6	6
112	Female	3.857142857	Prosthetic	220	7	6
113	Female	3.857142857	Prosthetic	220	1	4
114	Male	3.857142857	Prosthetic	220	7	7
115	Male	5.428571429	Prosthetic	220	6	5
116	Male	4.571428571	Prosthetic	220	7	6
117	Male	5.142857143	Prosthetic	220	7	7
118	Male	5	Prosthetic	220	7	7
119	Male	5.142857143	Prosthetic	220	7	6
120	Female	5.142857143	Prosthetic	220	7	6
1	Male	3.857142857	Prosthetic	230	6	7
2	Male	4.428571429	Prosthetic	230	7	6
3	Male	3.571428571	Prosthetic	230	7	6
4	Male	3.142857143	Prosthetic	230	7	6
5	Female	3.285714286	Prosthetic	230	6	3
6	Male	4.428571429	Prosthetic	230	7	7
7	Female	4.142857143	Prosthetic	230	3	1
8	Male	4.285714286	Prosthetic	230	6	4
9	Male	2.857142857	Prosthetic	230	7	7
10	Female	4.571428571	Prosthetic	230	7	7
11	Female	3.857142857	Prosthetic	230	1	1
12	Male	4.428571429	Prosthetic	230	7	6
13	Female	6	Prosthetic	230	7	4
14	Male	6	Prosthetic	230	7	7
15	Female	2.857142857	Prosthetic	230	7	7
16	Male	1.428571429	Prosthetic	230	6	6
17	Female	2.857142857	Prosthetic	230	7	5
18	Female	3.857142857	Prosthetic	230	7	7
19	Male	4.571428571	Prosthetic	230	7	7
20	Male	3.571428571	Prosthetic	230	7	4
21	Male	3.714285714	Prosthetic	230	7	6
22	Female	4.428571429	Prosthetic	230	7	6
23	Male	5.285714286	Prosthetic	230	6	6
24	Female	3.142857143	Prosthetic	230	7	7
25	Male	4.714285714	Prosthetic	230	7	7
26	Male	3.571428571	Prosthetic	230	4	4
27	Male	4.571428571	Prosthetic	230	3	3
28	Female	4.857142857	Prosthetic	230	4	5
29	Female	3.571428571	Prosthetic	230	7	7
30	Male	3.142857143	Prosthetic	230	7	7
31	Male	1.714285714	Prosthetic	230	7	4
32	Female	4.142857143	Prosthetic	230	6	5
33	Male	4	Prosthetic	230	7	4
34	Male	3.428571429	Prosthetic	230	7	7
35	Female	5.285714286	Prosthetic	230	5	6
36	Male	5	Prosthetic	230	7	7
37	Male	3.571428571	Prosthetic	230	7	4
38	Female	4	Prosthetic	230	7	7
39	Female	4.285714286	Prosthetic	230	7	7
40	Female	4	Prosthetic	230	7	3
41	Male	3.857142857	Prosthetic	230	7	5
42	Female	3.857142857	Prosthetic	230	7	6
43	Female	4.571428571	Prosthetic	230	6	6
44	Female	5.142857143	Prosthetic	230	4	4
45	Male	4.571428571	Prosthetic	230	5	4
46	Male	2.714285714	Prosthetic	230	5	5
47	Male	2	Prosthetic	230	4	5
48	Male	3.571428571	Prosthetic	230	5	5
49	Female	5.142857143	Prosthetic	230	7	5
50	Male	2.571428571	Prosthetic	230	7	7
51	Male	4.714285714	Prosthetic	230	2	5
52	Male	5.714285714	Prosthetic	230	7	2
53	Male	4.571428571	Prosthetic	230	7	4
54	Male	3.428571429	Prosthetic	230	6	6
55	Male	3.285714286	Prosthetic	230	5	3
56	Male	4.571428571	Prosthetic	230	6	6
57	Female	2.428571429	Prosthetic	230	7	1
58	Female	4.285714286	Prosthetic	230	7	6
59	Male	3.571428571	Prosthetic	230	7	6
60	Male	5.285714286	Prosthetic	230	6	6
61	Female	4.142857143	Prosthetic	230	6	5
62	Male	3.857142857	Prosthetic	230	6	6
63	Male	5.142857143	Prosthetic	230	7	5
64	Male	4.285714286	Prosthetic	230	5	3
65	Male	4.428571429	Prosthetic	230	6	6
66	Male	5.428571429	Prosthetic	230	4	4
67	Female	3.857142857	Prosthetic	230	7	7
68	Female	4.285714286	Prosthetic	230	6	6
69	Male	4.714285714	Prosthetic	230	7	7
70	Male	3.571428571	Prosthetic	230	7	4
71	Male	4.857142857	Prosthetic	230	7	7
72	Male	4.142857143	Prosthetic	230	7	6
73	Male	2.142857143	Prosthetic	230	6	7
74	Male	4.428571429	Prosthetic	230	6	6
75	Female	3.857142857	Prosthetic	230	6	4
76	Female	2.571428571	Prosthetic	230	6	7
77	Female	5.571428571	Prosthetic	230	6	6
78	Female	2.857142857	Prosthetic	230	7	6
79	Male	3.142857143	Prosthetic	230	7	6
80	Male	4.857142857	Prosthetic	230	6	6
81	Female	4.714285714	Prosthetic	230	7	4
82	Male	4.857142857	Prosthetic	230	7	5
83	Male	4.285714286	Prosthetic	230	6	6
84	Male	2.857142857	Prosthetic	230	7	4
85	Male	3.571428571	Prosthetic	230	7	7
86	Male	4.285714286	Prosthetic	230	7	7
87	Female	3.571428571	Prosthetic	230	4	1
88	Female	6	Prosthetic	230	3	4
89	Female	4.857142857	Prosthetic	230	3	4
90	Female	3.857142857	Prosthetic	230	7	6
91	Female	4.571428571	Prosthetic	230	6	6
92	Male	3.857142857	Prosthetic	230	7	7
93	Male	2.857142857	Prosthetic	230	7	7
94	Male	4	Prosthetic	230	7	7
95	Female	1.857142857	Prosthetic	230	4	4
96	Male	4.857142857	Prosthetic	230	5	4
97	Female	3.142857143	Prosthetic	230	7	5
98	Female	4.571428571	Prosthetic	230	6	6
99	Male	4.142857143	Prosthetic	230	7	7
100	Female	4	Prosthetic	230	6	6
101	Male	5.428571429	Prosthetic	230	7	6
102	Male	3.142857143	Prosthetic	230	6	3
103	Male	3.142857143	Prosthetic	230	5	5
104	Female	5.142857143	Prosthetic	230	7	6
105	Male	4	Prosthetic	230	6	5
106	Female	5.428571429	Prosthetic	230	5	5
107	Female	5.857142857	Prosthetic	230	6	4
108	Female	5.285714286	Prosthetic	230	7	7
109	Female	5.142857143	Prosthetic	230	7	6
110	Male	1.857142857	Prosthetic	230	4	4
111	Male	4.714285714	Prosthetic	230	6	6
112	Female	3.857142857	Prosthetic	230	7	6
113	Female	3.857142857	Prosthetic	230	7	4
114	Male	3.857142857	Prosthetic	230	7	7
115	Male	5.428571429	Prosthetic	230	6	7
116	Male	4.571428571	Prosthetic	230	7	6
117	Male	5.142857143	Prosthetic	230	7	7
118	Male	5	Prosthetic	230	7	7
119	Male	5.142857143	Prosthetic	230	7	6
120	Female	5.142857143	Prosthetic	230	7	6
1	Male	3.857142857	Prosthetic	240	7	7
2	Male	4.428571429	Prosthetic	240	7	6
3	Male	3.571428571	Prosthetic	240	7	6
4	Male	3.142857143	Prosthetic	240	7	6
5	Female	3.285714286	Prosthetic	240	5	3
6	Male	4.428571429	Prosthetic	240	7	7
7	Female	4.142857143	Prosthetic	240	4	1
8	Male	4.285714286	Prosthetic	240	6	4
9	Male	2.857142857	Prosthetic	240	7	7
10	Female	4.571428571	Prosthetic	240	7	7
11	Female	3.857142857	Prosthetic	240	1	1
12	Male	4.428571429	Prosthetic	240	7	6
13	Female	6	Prosthetic	240	7	4
14	Male	6	Prosthetic	240	7	7
15	Female	2.857142857	Prosthetic	240	7	7
16	Male	1.428571429	Prosthetic	240	6	6
17	Female	2.857142857	Prosthetic	240	7	5
18	Female	3.857142857	Prosthetic	240	7	7
19	Male	4.571428571	Prosthetic	240	7	7
20	Male	3.571428571	Prosthetic	240	7	5
21	Male	3.714285714	Prosthetic	240	7	6
22	Female	4.428571429	Prosthetic	240	7	6
23	Male	5.285714286	Prosthetic	240	6	6
24	Female	3.142857143	Prosthetic	240	7	7
25	Male	4.714285714	Prosthetic	240	7	7
26	Male	3.571428571	Prosthetic	240	5	5
27	Male	4.571428571	Prosthetic	240	3	3
28	Female	4.857142857	Prosthetic	240	4	5
29	Female	3.571428571	Prosthetic	240	7	7
30	Male	3.142857143	Prosthetic	240	7	7
31	Male	1.714285714	Prosthetic	240	7	4
32	Female	4.142857143	Prosthetic	240	6	6
33	Male	4	Prosthetic	240	7	4
34	Male	3.428571429	Prosthetic	240	7	7
35	Female	5.285714286	Prosthetic	240	4	6
36	Male	5	Prosthetic	240	7	7
37	Male	3.571428571	Prosthetic	240	7	4
38	Female	4	Prosthetic	240	7	7
39	Female	4.285714286	Prosthetic	240	7	7
40	Female	4	Prosthetic	240	7	3
41	Male	3.857142857	Prosthetic	240	7	5
42	Female	3.857142857	Prosthetic	240	7	6
43	Female	4.571428571	Prosthetic	240	7	7
44	Female	5.142857143	Prosthetic	240	4	4
45	Male	4.571428571	Prosthetic	240	5	4
46	Male	2.714285714	Prosthetic	240	5	5
47	Male	2	Prosthetic	240	4	5
48	Male	3.571428571	Prosthetic	240	5	5
49	Female	5.142857143	Prosthetic	240	7	4
50	Male	2.571428571	Prosthetic	240	7	7
51	Male	4.714285714	Prosthetic	240	2	5
52	Male	5.714285714	Prosthetic	240	7	2
53	Male	4.571428571	Prosthetic	240	7	4
54	Male	3.428571429	Prosthetic	240	6	6
55	Male	3.285714286	Prosthetic	240	4	3
56	Male	4.571428571	Prosthetic	240	7	6
57	Female	2.428571429	Prosthetic	240	7	1
58	Female	4.285714286	Prosthetic	240	7	6
59	Male	3.571428571	Prosthetic	240	7	6
60	Male	5.285714286	Prosthetic	240	6	6
61	Female	4.142857143	Prosthetic	240	6	5
62	Male	3.857142857	Prosthetic	240	7	7
63	Male	5.142857143	Prosthetic	240	7	5
64	Male	4.285714286	Prosthetic	240	5	3
65	Male	4.428571429	Prosthetic	240	7	7
66	Male	5.428571429	Prosthetic	240	4	4
67	Female	3.857142857	Prosthetic	240	7	7
68	Female	4.285714286	Prosthetic	240	6	6
69	Male	4.714285714	Prosthetic	240	7	7
70	Male	3.571428571	Prosthetic	240	7	4
71	Male	4.857142857	Prosthetic	240	7	7
72	Male	4.142857143	Prosthetic	240	7	6
73	Male	2.142857143	Prosthetic	240	7	6
74	Male	4.428571429	Prosthetic	240	6	6
75	Female	3.857142857	Prosthetic	240	6	4
76	Female	2.571428571	Prosthetic	240	6	7
77	Female	5.571428571	Prosthetic	240	6	6
78	Female	2.857142857	Prosthetic	240	7	6
79	Male	3.142857143	Prosthetic	240	7	6
80	Male	4.857142857	Prosthetic	240	6	6
81	Female	4.714285714	Prosthetic	240	7	4
82	Male	4.857142857	Prosthetic	240	7	5
83	Male	4.285714286	Prosthetic	240	7	7
84	Male	2.857142857	Prosthetic	240	7	4
85	Male	3.571428571	Prosthetic	240	7	7
86	Male	4.285714286	Prosthetic	240	7	7
87	Female	3.571428571	Prosthetic	240	4	1
88	Female	6	Prosthetic	240	3	4
89	Female	4.857142857	Prosthetic	240	3	4
90	Female	3.857142857	Prosthetic	240	7	6
91	Female	4.571428571	Prosthetic	240	6	6
92	Male	3.857142857	Prosthetic	240	6	7
93	Male	2.857142857	Prosthetic	240	7	7
94	Male	4	Prosthetic	240	7	7
95	Female	1.857142857	Prosthetic	240	4	4
96	Male	4.857142857	Prosthetic	240	5	4
97	Female	3.142857143	Prosthetic	240	7	5
98	Female	4.571428571	Prosthetic	240	6	6
99	Male	4.142857143	Prosthetic	240	7	7
100	Female	4	Prosthetic	240	5	6
101	Male	5.428571429	Prosthetic	240	6	5
102	Male	3.142857143	Prosthetic	240	6	3
103	Male	3.142857143	Prosthetic	240	5	5
104	Female	5.142857143	Prosthetic	240	7	6
105	Male	4	Prosthetic	240	6	5
106	Female	5.428571429	Prosthetic	240	5	5
107	Female	5.857142857	Prosthetic	240	7	4
108	Female	5.285714286	Prosthetic	240	7	7
109	Female	5.142857143	Prosthetic	240	7	6
110	Male	1.857142857	Prosthetic	240	4	4
111	Male	4.714285714	Prosthetic	240	6	5
112	Female	3.857142857	Prosthetic	240	7	6
113	Female	3.857142857	Prosthetic	240	7	4
114	Male	3.857142857	Prosthetic	240	7	7
115	Male	5.428571429	Prosthetic	240	7	6
116	Male	4.571428571	Prosthetic	240	7	6
117	Male	5.142857143	Prosthetic	240	7	7
118	Male	5	Prosthetic	240	7	7
119	Male	5.142857143	Prosthetic	240	7	6
120	Female	5.142857143	Prosthetic	240	7	7
1	Male	3.857142857	Prosthetic	250	7	7
2	Male	4.428571429	Prosthetic	250	7	6
3	Male	3.571428571	Prosthetic	250	7	6
4	Male	3.142857143	Prosthetic	250	7	7
5	Female	3.285714286	Prosthetic	250	6	3
6	Male	4.428571429	Prosthetic	250	7	7
7	Female	4.142857143	Prosthetic	250	4	1
8	Male	4.285714286	Prosthetic	250	6	4
9	Male	2.857142857	Prosthetic	250	7	7
10	Female	4.571428571	Prosthetic	250	7	7
11	Female	3.857142857	Prosthetic	250	1	1
12	Male	4.428571429	Prosthetic	250	7	6
13	Female	6	Prosthetic	250	7	4
14	Male	6	Prosthetic	250	7	7
15	Female	2.857142857	Prosthetic	250	7	7
16	Male	1.428571429	Prosthetic	250	6	6
17	Female	2.857142857	Prosthetic	250	7	5
18	Female	3.857142857	Prosthetic	250	7	7
19	Male	4.571428571	Prosthetic	250	7	7
20	Male	3.571428571	Prosthetic	250	7	4
21	Male	3.714285714	Prosthetic	250	7	6
22	Female	4.428571429	Prosthetic	250	7	6
23	Male	5.285714286	Prosthetic	250	6	6
24	Female	3.142857143	Prosthetic	250	7	7
25	Male	4.714285714	Prosthetic	250	7	7
26	Male	3.571428571	Prosthetic	250	4	4
27	Male	4.571428571	Prosthetic	250	3	3
28	Female	4.857142857	Prosthetic	250	4	5
29	Female	3.571428571	Prosthetic	250	7	7
30	Male	3.142857143	Prosthetic	250	7	7
31	Male	1.714285714	Prosthetic	250	7	4
32	Female	4.142857143	Prosthetic	250	6	6
33	Male	4	Prosthetic	250	7	4
34	Male	3.428571429	Prosthetic	250	7	7
35	Female	5.285714286	Prosthetic	250	3	6
36	Male	5	Prosthetic	250	7	7
37	Male	3.571428571	Prosthetic	250	7	4
38	Female	4	Prosthetic	250	7	7
39	Female	4.285714286	Prosthetic	250	7	7
40	Female	4	Prosthetic	250	7	3
41	Male	3.857142857	Prosthetic	250	7	5
42	Female	3.857142857	Prosthetic	250	7	6
43	Female	4.571428571	Prosthetic	250	6	7
44	Female	5.142857143	Prosthetic	250	5	4
45	Male	4.571428571	Prosthetic	250	5	4
46	Male	2.714285714	Prosthetic	250	5	6
47	Male	2	Prosthetic	250	4	5
48	Male	3.571428571	Prosthetic	250	5	5
49	Female	5.142857143	Prosthetic	250	7	4
50	Male	2.571428571	Prosthetic	250	7	7
51	Male	4.714285714	Prosthetic	250	2	5
52	Male	5.714285714	Prosthetic	250	7	2
53	Male	4.571428571	Prosthetic	250	7	4
54	Male	3.428571429	Prosthetic	250	6	6
55	Male	3.285714286	Prosthetic	250	4	3
56	Male	4.571428571	Prosthetic	250	6	6
57	Female	2.428571429	Prosthetic	250	7	1
58	Female	4.285714286	Prosthetic	250	7	6
59	Male	3.571428571	Prosthetic	250	7	6
60	Male	5.285714286	Prosthetic	250	6	6
61	Female	4.142857143	Prosthetic	250	6	5
62	Male	3.857142857	Prosthetic	250	7	7
63	Male	5.142857143	Prosthetic	250	7	5
64	Male	4.285714286	Prosthetic	250	5	3
65	Male	4.428571429	Prosthetic	250	7	7
66	Male	5.428571429	Prosthetic	250	3	4
67	Female	3.857142857	Prosthetic	250	7	7
68	Female	4.285714286	Prosthetic	250	6	6
69	Male	4.714285714	Prosthetic	250	7	7
70	Male	3.571428571	Prosthetic	250	7	4
71	Male	4.857142857	Prosthetic	250	7	7
72	Male	4.142857143	Prosthetic	250	7	6
73	Male	2.142857143	Prosthetic	250	7	7
74	Male	4.428571429	Prosthetic	250	6	6
75	Female	3.857142857	Prosthetic	250	6	4
76	Female	2.571428571	Prosthetic	250	6	7
77	Female	5.571428571	Prosthetic	250	6	6
78	Female	2.857142857	Prosthetic	250	7	6
79	Male	3.142857143	Prosthetic	250	7	6
80	Male	4.857142857	Prosthetic	250	6	6
81	Female	4.714285714	Prosthetic	250	7	4
82	Male	4.857142857	Prosthetic	250	7	5
83	Male	4.285714286	Prosthetic	250	7	7
84	Male	2.857142857	Prosthetic	250	7	4
85	Male	3.571428571	Prosthetic	250	7	7
86	Male	4.285714286	Prosthetic	250	7	7
87	Female	3.571428571	Prosthetic	250	4	1
88	Female	6	Prosthetic	250	3	4
89	Female	4.857142857	Prosthetic	250	3	4
90	Female	3.857142857	Prosthetic	250	7	6
91	Female	4.571428571	Prosthetic	250	6	6
92	Male	3.857142857	Prosthetic	250	7	7
93	Male	2.857142857	Prosthetic	250	7	7
94	Male	4	Prosthetic	250	7	7
95	Female	1.857142857	Prosthetic	250	4	4
96	Male	4.857142857	Prosthetic	250	5	4
97	Female	3.142857143	Prosthetic	250	7	5
98	Female	4.571428571	Prosthetic	250	6	6
99	Male	4.142857143	Prosthetic	250	7	7
100	Female	4	Prosthetic	250	5	6
101	Male	5.428571429	Prosthetic	250	5	7
102	Male	3.142857143	Prosthetic	250	6	3
103	Male	3.142857143	Prosthetic	250	5	5
104	Female	5.142857143	Prosthetic	250	7	6
105	Male	4	Prosthetic	250	6	5
106	Female	5.428571429	Prosthetic	250	5	5
107	Female	5.857142857	Prosthetic	250	7	4
108	Female	5.285714286	Prosthetic	250	7	7
109	Female	5.142857143	Prosthetic	250	7	6
110	Male	1.857142857	Prosthetic	250	3	4
111	Male	4.714285714	Prosthetic	250	6	5
112	Female	3.857142857	Prosthetic	250	7	6
113	Female	3.857142857	Prosthetic	250	7	4
114	Male	3.857142857	Prosthetic	250	7	7
115	Male	5.428571429	Prosthetic	250	6	7
116	Male	4.571428571	Prosthetic	250	7	6
117	Male	5.142857143	Prosthetic	250	7	7
118	Male	5	Prosthetic	250	7	7
119	Male	5.142857143	Prosthetic	250	7	6
120	Female	5.142857143	Prosthetic	250	7	7
1	Male	3.857142857	Prosthetic	260	7	7
2	Male	4.428571429	Prosthetic	260	7	6
3	Male	3.571428571	Prosthetic	260	7	6
4	Male	3.142857143	Prosthetic	260	7	7
5	Female	3.285714286	Prosthetic	260	5	3
6	Male	4.428571429	Prosthetic	260	7	7
7	Female	4.142857143	Prosthetic	260	5	1
8	Male	4.285714286	Prosthetic	260	6	4
9	Male	2.857142857	Prosthetic	260	7	7
10	Female	4.571428571	Prosthetic	260	7	7
11	Female	3.857142857	Prosthetic	260	1	1
12	Male	4.428571429	Prosthetic	260	7	6
13	Female	6	Prosthetic	260	7	4
14	Male	6	Prosthetic	260	7	7
15	Female	2.857142857	Prosthetic	260	7	7
16	Male	1.428571429	Prosthetic	260	6	6
17	Female	2.857142857	Prosthetic	260	7	5
18	Female	3.857142857	Prosthetic	260	7	7
19	Male	4.571428571	Prosthetic	260	7	7
20	Male	3.571428571	Prosthetic	260	7	5
21	Male	3.714285714	Prosthetic	260	7	6
22	Female	4.428571429	Prosthetic	260	7	6
23	Male	5.285714286	Prosthetic	260	6	6
24	Female	3.142857143	Prosthetic	260	7	7
25	Male	4.714285714	Prosthetic	260	7	7
26	Male	3.571428571	Prosthetic	260	3	4
27	Male	4.571428571	Prosthetic	260	3	3
28	Female	4.857142857	Prosthetic	260	5	5
29	Female	3.571428571	Prosthetic	260	7	7
30	Male	3.142857143	Prosthetic	260	7	7
31	Male	1.714285714	Prosthetic	260	7	4
32	Female	4.142857143	Prosthetic	260	6	6
33	Male	4	Prosthetic	260	7	4
34	Male	3.428571429	Prosthetic	260	7	7
35	Female	5.285714286	Prosthetic	260	3	6
36	Male	5	Prosthetic	260	7	7
37	Male	3.571428571	Prosthetic	260	7	4
38	Female	4	Prosthetic	260	7	7
39	Female	4.285714286	Prosthetic	260	7	7
40	Female	4	Prosthetic	260	7	3
41	Male	3.857142857	Prosthetic	260	7	5
42	Female	3.857142857	Prosthetic	260	7	6
43	Female	4.571428571	Prosthetic	260	7	7
44	Female	5.142857143	Prosthetic	260	5	4
45	Male	4.571428571	Prosthetic	260	5	4
46	Male	2.714285714	Prosthetic	260	5	6
47	Male	2	Prosthetic	260	4	5
48	Male	3.571428571	Prosthetic	260	5	5
49	Female	5.142857143	Prosthetic	260	7	4
50	Male	2.571428571	Prosthetic	260	7	7
51	Male	4.714285714	Prosthetic	260	2	5
52	Male	5.714285714	Prosthetic	260	7	2
53	Male	4.571428571	Prosthetic	260	7	4
54	Male	3.428571429	Prosthetic	260	6	6
55	Male	3.285714286	Prosthetic	260	4	3
56	Male	4.571428571	Prosthetic	260	6	6
57	Female	2.428571429	Prosthetic	260	7	1
58	Female	4.285714286	Prosthetic	260	7	6
59	Male	3.571428571	Prosthetic	260	6	6
60	Male	5.285714286	Prosthetic	260	6	6
61	Female	4.142857143	Prosthetic	260	6	5
62	Male	3.857142857	Prosthetic	260	7	7
63	Male	5.142857143	Prosthetic	260	7	5
64	Male	4.285714286	Prosthetic	260	5	4
65	Male	4.428571429	Prosthetic	260	7	7
66	Male	5.428571429	Prosthetic	260	3	4
67	Female	3.857142857	Prosthetic	260	7	7
68	Female	4.285714286	Prosthetic	260	5	6
69	Male	4.714285714	Prosthetic	260	7	7
70	Male	3.571428571	Prosthetic	260	7	4
71	Male	4.857142857	Prosthetic	260	7	7
72	Male	4.142857143	Prosthetic	260	7	7
73	Male	2.142857143	Prosthetic	260	7	7
74	Male	4.428571429	Prosthetic	260	6	6
75	Female	3.857142857	Prosthetic	260	6	4
76	Female	2.571428571	Prosthetic	260	6	7
77	Female	5.571428571	Prosthetic	260	6	6
78	Female	2.857142857	Prosthetic	260	7	6
79	Male	3.142857143	Prosthetic	260	7	6
[truncated: 5,441 more rows]
